# Supplementary material for: Intracellular Major Histocompatibility Complex Class II and C-X-C Motif Chemokine Ligand 10-Expressing Neutrophils Indicate the State of Anti-Tumor Activity Induced by Bacillus Calmette–Guérin
Source: Biomedicines. 2023 Nov 15;11(11):3062. doi: 10.3390/biomedicines11113062 (PMC10669614; doi:10.3390/biomedicines11113062)
Supplement: Supplementary file 1 [file biomedicines-11-03062-s001.zip]

Archive with 2 entries (2 files):
- Data S1_DNA array data.xlsx
- Revised Supplementary_materials.pdf
