# Supplementary material for: Intracellular Major Histocompatibility Complex Class II and C-X-C Motif Chemokine Ligand 10-Expressing Neutrophils Indicate the State of Anti-Tumor Activity Induced by Bacillus Calmette–Guérin
Source: Biomedicines. 2023 Nov 15;11(11):3062. doi: 10.3390/biomedicines11113062 (PMC10669614; doi:10.3390/biomedicines11113062)
Supplement: Supplementary file 1 [file biomedicines-11-03062-s001.zip › Data S1_DNA array data.xlsx]

## Sheet: analysis explanation
	fold-change	：Variation ratio
	*	：Increased by more than 2 times in ratio(y/x) (1 or more in LOG2(y/x) value)
	**	：Ratio(y/x) is increased by 4 times or more (LOG2(y/x) value is 2 or more)
	***	：Ratio(y/x) is increased by more than 8 times (LOG2(y/x) value is 3 or more)

## Sheet: up-regulated genes
										global normalization							Log2 global normalization							Average		比較①	I vs II
Name	ID	ensembl_id	RefSeq_id	Enterz_id	symbol	description	GO_biological_process	GO_molecular_function	GO_cellular_component	1	2	3	4	5	6	7	1	2	3	4	5	6	7	I	II	LOG2ratio	ratio	up	down
CHsGV10002977	CHsGV10002977	ENSG00000169245	NM_001565.3	3627	CXCL10	C-X-C motif chemokine ligand 10	GO:0006935 chemotaxis,GO:0006954 inflammatory response,GO:0006955 immune response,GO:0007165 signal transduction,GO:0007166 cell surface receptor signaling pathway,GO:0007186 G-protein coupled receptor signaling pathway,GO:0007267 cell-cell signaling,GO:0007517 muscle organ development,GO:0008015 blood circulation,GO:0008284 positive regulation of cell proliferation,GO:0009409 response to cold,GO…	GO:0005102 receptor binding,GO:0005515 protein binding,GO:0008009 chemokine activity,GO:0008201 heparin binding,GO:0008603 cAMP-dependent protein kinase regulator activity,GO:0048248 CXCR3 chemokine receptor binding	GO:0005576 extracellular region,GO:0005615 extracellular space,GO:0009897 external side of plasma membrane			379.974		339.424		442.782	1.71983e-07	1.71983e-07	8.56976	1.71983e-07	8.40694	1.71983e-07	8.79045	1.71983e-07	8.58905	8.58905	385.09	***
H300009051	H300009051	ENSG00000196735	XM_006715079.2	3117	HLA-DQA1	major histocompatibility complex, class II, DQ alpha 1	GO:0006955 immune response,GO:0019221 cytokine-mediated signaling pathway,GO:0019886 antigen processing and presentation of exogenous peptide antigen via MHC class II,GO:0031295 T cell costimulation,GO:0050852 T cell receptor signaling pathway,GO:0060333 interferon-gamma-mediated signaling pathway	GO:0032395 MHC class II receptor activity,GO:0042605 peptide antigen binding	GO:0000139 Golgi membrane,GO:0005765 lysosomal membrane,GO:0005886 plasma membrane,GO:0005887 integral component of plasma membrane,GO:0010008 endosome membrane,GO:0012507 ER to Golgi transport vesicle membrane,GO:0016020 membrane,GO:0030658 transport vesicle membrane,GO:0030666 endocytic vesicle membrane,GO:0030669 clathrin-coated endocytic vesicle membrane,GO:0032588 trans-Golgi network membran…	3.29044		403.971		962.649	4.25056	456.966	1.71828	1.71983e-07	8.65811	1.71983e-07	9.91087	2.08765	8.83594	0.695884	9.13497	8.43909	347.071	***
H200006389	H200006389	ENSG00000138755	NM_002416.2	4283	CXCL9	C-X-C motif chemokine ligand 9	GO:0002690 positive regulation of leukocyte chemotaxis,GO:0006935 chemotaxis,GO:0006952 defense response,GO:0006954 inflammatory response,GO:0006955 immune response,GO:0006968 cellular defense response,GO:0007165 signal transduction,GO:0007186 G-protein coupled receptor signaling pathway,GO:0007267 cell-cell signaling,GO:0030816 positive regulation of cAMP metabolic process,GO:0032496 response to…	GO:0005125 cytokine activity,GO:0005515 protein binding,GO:0008009 chemokine activity,GO:0048248 CXCR3 chemokine receptor binding	GO:0005576 extracellular region,GO:0005615 extracellular space,GO:0009897 external side of plasma membrane	8.69875	9.89847	2437.01	2.6225	1100.79	4.1537	732.185	3.12081	3.30721	11.2509	1.39094	10.1043	2.0544	9.51606	2.25085	10.2904	8.03958	263.12	***
CHsGV10000963	CHsGV10000963	ENSG00000262406	NM_002426.5	4321	MMP12	matrix metallopeptidase 12	GO:0006508 proteolysis,GO:0014070 response to organic cyclic compound,GO:0022617 extracellular matrix disassembly,GO:0030198 extracellular matrix organization,GO:0030574 collagen catabolic process,GO:0035313 wound healing, spreading of epidermal cells,GO:0042493 response to drug,GO:0060054 positive regulation of epithelial cell proliferation involved in wound healing	GO:0004175 endopeptidase activity,GO:0004222 metalloendopeptidase activity,GO:0005509 calcium ion binding,GO:0008270 zinc ion binding	GO:0005576 extracellular region,GO:0005578 proteinaceous extracellular matrix			1102.93		686.307	7.41436	173.93	1.71983e-07	1.71983e-07	10.1071	1.71983e-07	9.42271	2.89032	7.44236	0.963441	8.99073	8.02729	260.889	***
H200007019	H200007019	ENSG00000149968	NM_002422.4	4314	MMP3	matrix metallopeptidase 3	GO:0006508 proteolysis,GO:0010727 negative regulation of hydrogen peroxide metabolic process,GO:0022617 extracellular matrix disassembly,GO:0030198 extracellular matrix organization,GO:0030334 regulation of cell migration,GO:0030574 collagen catabolic process,GO:0032461 positive regulation of protein oligomerization,GO:0071230 cellular response to amino acid stimulus,GO:0071732 cellular response …	GO:0004175 endopeptidase activity,GO:0004222 metalloendopeptidase activity,GO:0005509 calcium ion binding,GO:0005515 protein binding,GO:0008270 zinc ion binding	GO:0005576 extracellular region,GO:0005578 proteinaceous extracellular matrix,GO:0005615 extracellular space	6.42578		809.483		114.06		86.4346	2.68387	1.71983e-07	9.66086	1.71983e-07	6.83365	1.71983e-07	6.43354	1.71983e-07	7.64268	7.64268	199.837	***
H300001971	H300001971	ENSG00000163209	NM_005416.2	6707	SPRR3	small proline rich protein 3	GO:0008544 epidermis development,GO:0018149 peptide cross-linking,GO:0030216 keratinocyte differentiation,GO:0031424 keratinization,GO:0042060 wound healing	GO:0005198 structural molecule activity,GO:0005515 protein binding	GO:0001533 cornified envelope,GO:0005737 cytoplasm,GO:0070062 extracellular exosome			69.6253		71.3008		1319.83	1.71983e-07	1.71983e-07	6.12154	1.71983e-07	6.15585	1.71983e-07	10.3661	1.71983e-07	7.54784	7.54784	187.122	***
H300019008	H300019008	ENSG00000120694	XM_011534888.1	10808	HSPH1	heat shock protein family H (Hsp110) member 1	GO:0006898 receptor-mediated endocytosis,GO:0006986 response to unfolded protein,GO:0034605 cellular response to heat,GO:0045345 positive regulation of MHC class I biosynthetic process,GO:0045944 positive regulation of transcription from RNA polymerase II promoter,GO:0051085 chaperone mediated protein folding requiring cofactor,GO:0051135 positive regulation of NK T cell activation,GO:0061098 pos…	GO:0005515 protein binding,GO:0005524 ATP binding,GO:0043014 alpha-tubulin binding	GO:0005576 extracellular region,GO:0005654 nucleoplasm,GO:0005737 cytoplasm,GO:0005829 cytosol,GO:0005874 microtubule,GO:0070062 extracellular exosome,GO:0071682 endocytic vesicle lumen	4.9467		494.683	7.39977	1263.61	9.67694	651.015	2.30647	1.71983e-07	8.95036	2.88748	10.3033	3.27455	9.34655	2.05401	9.53341	7.4794	178.454	***
H300007319	H300007319	ENSG00000187474	NM_002030.4	2359	FPR3	formyl peptide receptor 3	GO:0006928 movement of cell or subcellular component,GO:0006935 chemotaxis,GO:0007165 signal transduction,GO:0007186 G-protein coupled receptor signaling pathway	GO:0004982 N-formyl peptide receptor activity	GO:0005886 plasma membrane,GO:0016021 integral component of membrane			436.219		87.4924		114.539	1.71983e-07	1.71983e-07	8.76891	1.71983e-07	6.45109	1.71983e-07	6.8397	1.71983e-07	7.35323	7.35323	163.51	***
H300004703	H300004703	ENSG00000275385	NM_002988.3	6362	CCL18	C-C motif chemokine ligand 18	GO:0002548 monocyte chemotaxis,GO:0006935 chemotaxis,GO:0006954 inflammatory response,GO:0006955 immune response,GO:0007154 cell communication,GO:0007165 signal transduction,GO:0007186 G-protein coupled receptor signaling pathway,GO:0007267 cell-cell signaling,GO:0009607 response to biotic stimulus,GO:0030593 neutrophil chemotaxis,GO:0043547 positive regulation of GTPase activity,GO:0048247 lymph…	GO:0005515 protein binding,GO:0008009 chemokine activity,GO:0048020 CCR chemokine receptor binding	GO:0005615 extracellular space		3.90139	525.645		544.763		44.7978	1.71983e-07	1.96399	9.03794	1.71983e-07	9.08948	1.71983e-07	5.48536	0.654663	7.87093	7.21627	148.701	***
CHsGV10002179	CHsGV10002179	ENSG00000260314	NM_002438.3	4360	MRC1	mannose receptor, C type 1	GO:0006898 receptor-mediated endocytosis,GO:0007165 signal transduction,GO:0046718 viral entry into host cell,GO:0071222 cellular response to lipopolysaccharide,GO:0071346 cellular response to interferon-gamma,GO:0071353 cellular response to interleukin-4	GO:0001618 virus receptor activity,GO:0004872 receptor activity,GO:0004888 transmembrane signaling receptor activity,GO:0005515 protein binding,GO:0005537 mannose binding	GO:0005886 plasma membrane,GO:0005887 integral component of plasma membrane,GO:0009986 cell surface,GO:0010008 endosome membrane			550.043		68.4936		34.7073	1.71983e-07	1.71983e-07	9.1034	1.71983e-07	6.0979	1.71983e-07	5.11717	1.71983e-07	6.77282	6.77282	109.351	***
H200005078	H200005078	ENSG00000132514	XM_005256412.1	10462	CLEC10A	C-type lectin domain family 10 member A	GO:0002250 adaptive immune response,GO:0006897 endocytosis,GO:0045087 innate immune response	GO:0030246 carbohydrate binding	GO:0005886 plasma membrane,GO:0016021 integral component of membrane	5.57697	5.78219	169.127		182.376		243.838	2.47948	2.53162	7.40196	1.71983e-07	7.51077	1.71983e-07	7.92978	0.843872	7.61417	6.7703	109.16	***
H200006911	H200006911	ENSG00000136235	NM_002510.2	10457	GPNMB	glycoprotein nmb	GO:0001649 osteoblast differentiation,GO:0007155 cell adhesion,GO:0008285 negative regulation of cell proliferation,GO:0030282 bone mineralization,GO:0032720 negative regulation of tumor necrosis factor production	GO:0005178 integrin binding,GO:0008201 heparin binding	GO:0005887 integral component of plasma membrane,GO:0016021 integral component of membrane,GO:0042470 melanosome		5.67621	451.938		269.544		56.7319	1.71983e-07	2.50493	8.81998	1.71983e-07	8.07437	1.71983e-07	5.82609	0.834977	7.57348	6.7385	106.781	***
H200000280	H200000280	ENSG00000169469	NM_003125.2	6699	SPRR1B	small proline rich protein 1B	GO:0008544 epidermis development,GO:0018149 peptide cross-linking,GO:0030216 keratinocyte differentiation,GO:0031424 keratinization	GO:0005198 structural molecule activity,GO:0030674 protein binding, bridging	GO:0001533 cornified envelope,GO:0005737 cytoplasm,GO:0070062 extracellular exosome			41.5675		77.7231		261.84	1.71983e-07	1.71983e-07	5.37738	1.71983e-07	6.28027	1.71983e-07	8.03254	1.71983e-07	6.5634	6.5634	94.5758	***
H200012604	H200012604	ENSG00000125538	NM_000576.2	3553	IL1B	interleukin 1 beta	GO:0000122 negative regulation of transcription from RNA polymerase II promoter,GO:0000165 MAPK cascade,GO:0000187 activation of MAPK activity,GO:0001660 fever generation,GO:0001666 response to hypoxia,GO:0001934 positive regulation of protein phosphorylation,GO:0002223 stimulatory C-type lectin receptor signaling pathway,GO:0002437 inflammatory response to antigenic stimulus,GO:0002439 chronic i…	GO:0005125 cytokine activity,GO:0005149 interleukin-1 receptor binding,GO:0019904 protein domain specific binding	GO:0005576 extracellular region,GO:0005615 extracellular space,GO:0005764 lysosome,GO:0005776 autophagosome,GO:0005829 cytosol,GO:0030141 secretory granule,GO:0070062 extracellular exosome	38.4279	18.9478	34042.6	872.304	43462.3	2923.18	20213.7	5.26408	4.24396	15.0551	9.76869	15.4075	11.5133	14.303	8.50866	14.9219	6.4132	85.2249	***
AHsV10002821	AHsV10002821	ENSG00000136205	XM_011515484.1	64759	TNS3	tensin 3	GO:0008284 positive regulation of cell proliferation,GO:0016477 cell migration,GO:0048286 lung alveolus development	GO:0005515 protein binding	GO:0005737 cytoplasm,GO:0005925 focal adhesion	6.82149		183.317		84.1466		26.813	2.77009	1.71983e-07	7.5182	1.71983e-07	6.39483	1.71983e-07	4.74486	1.71983e-07	6.2193	6.2193	74.5067	***
H300003362	H300003362	ENSG00000135047	XM_011518263.1	1514	CTSL	cathepsin L	GO:0002224 toll-like receptor signaling pathway,GO:0002250 adaptive immune response,GO:0006508 proteolysis,GO:0019882 antigen processing and presentation,GO:0019886 antigen processing and presentation of exogenous peptide antigen via MHC class II,GO:0022617 extracellular matrix disassembly,GO:0030198 extracellular matrix organization,GO:0030574 collagen catabolic process,GO:0045087 innate immune …	GO:0001968 fibronectin binding,GO:0004197 cysteine-type endopeptidase activity,GO:0005515 protein binding,GO:0005518 collagen binding,GO:0008234 cysteine-type peptidase activity,GO:0042393 histone binding,GO:0043394 proteoglycan binding,GO:0097655 serpin family protein binding	GO:0005576 extracellular region,GO:0005615 extracellular space,GO:0005634 nucleus,GO:0005764 lysosome,GO:0036021 endolysosome lumen,GO:0043202 lysosomal lumen,GO:0070062 extracellular exosome	11.7767	20.1715	1364.68	6.56151	1158.96	7.23641	246.028	3.55787	4.33425	10.4143	2.71403	10.1786	2.85527	7.94268	3.30118	9.51188	6.2107	74.064	***
H200006938	H200006938	ENSG00000110848	NM_001781.2	969	CD69	CD69 molecule	GO:0007165 signal transduction,GO:0035690 cellular response to drug	GO:0004888 transmembrane signaling receptor activity,GO:0005509 calcium ion binding,GO:0005515 protein binding,GO:0030246 carbohydrate binding	GO:0005887 integral component of plasma membrane,GO:0009897 external side of plasma membrane	4.13091	5.21131	1729.24	206.25	8589.82	127.451	2229.84	2.04646	2.38164	10.7559	7.68825	13.0684	6.9938	11.1227	5.6879	11.649	5.96112	62.2983	***
H200008365	H200008365	ENSG00000124762	NM_000389.4	1026	CDKN1A	cyclin-dependent kinase inhibitor 1A	GO:0000079 regulation of cyclin-dependent protein serine/threonine kinase activity,GO:0000082 G1/S transition of mitotic cell cycle,GO:0000086 G2/M transition of mitotic cell cycle,GO:0000278 mitotic cell cycle,GO:0006974 cellular response to DNA damage stimulus,GO:0006977 DNA damage response, signal transduction by p53 class mediator resulting in cell cycle arrest,GO:0007050 cell cycle arrest,GO…	GO:0004861 cyclin-dependent protein serine/threonine kinase inhibitor activity,GO:0005515 protein binding,GO:0019912 cyclin-dependent protein kinase activating kinase activity,GO:0030332 cyclin binding,GO:0031625 ubiquitin protein ligase binding,GO:0032403 protein complex binding,GO:0046872 metal ion binding	GO:0000307 cyclin-dependent protein kinase holoenzyme complex,GO:0005634 nucleus,GO:0005654 nucleoplasm,GO:0005829 cytosol,GO:0048471 perinuclear region of cytoplasm,GO:0070557 PCNA-p21 complex	59.3161	25.6217	3173.39	132.162	2764.79	31.4333	2783.57	5.89035	4.6793	11.6318	7.04616	11.433	4.97422	11.4427	5.56656	11.5025	5.93593	61.22	***
H300001995	H300001995	ENSG00000113070	NM_001945.2	1839	HBEGF	heparin binding EGF like growth factor	GO:0000165 MAPK cascade,GO:0000186 activation of MAPKK activity,GO:0007165 signal transduction,GO:0007173 epidermal growth factor receptor signaling pathway,GO:0007264 small GTPase mediated signal transduction,GO:0007265 Ras protein signal transduction,GO:0007411 axon guidance,GO:0007517 muscle organ development,GO:0008016 regulation of heart contraction,GO:0008284 positive regulation of cell pro…	GO:0005154 epidermal growth factor receptor binding,GO:0008083 growth factor activity,GO:0008201 heparin binding	GO:0005576 extracellular region,GO:0005615 extracellular space,GO:0005886 plasma membrane,GO:0005887 integral component of plasma membrane,GO:0009986 cell surface,GO:0030666 endocytic vesicle membrane,GO:0030669 clathrin-coated endocytic vesicle membrane	22.1458	22.2728	1203.57	42.2197	1940.79	15.8549	1358.55	4.46896	4.47721	10.2331	5.39984	10.9224	3.98685	10.4079	4.6213	10.5211	5.89983	59.707	***
H200011672	H200011672	ENSG00000168421	NM_001278369.1	399	RHOH	ras homolog family member H	GO:0006355 regulation of transcription, DNA-templated,GO:0007264 small GTPase mediated signal transduction,GO:0030217 T cell differentiation,GO:0034260 negative regulation of GTPase activity,GO:0042326 negative regulation of phosphorylation,GO:0043124 negative regulation of I-kappaB kinase/NF-kappaB signaling,GO:0045576 mast cell activation,GO:0051056 regulation of small GTPase mediated signal tr…	GO:0005095 GTPase inhibitor activity,GO:0005515 protein binding,GO:0005525 GTP binding,GO:0017048 Rho GTPase binding,GO:0019210 kinase inhibitor activity	GO:0001772 immunological synapse,GO:0005737 cytoplasm,GO:0005829 cytosol,GO:0005886 plasma membrane	59.3516	40.2358	3189.82	47.5052	2542.95	81.1496	3920.87	5.89122	5.33041	11.6393	5.57001	11.3123	6.34251	11.937	5.74764	11.6295	5.88185	58.9678	***
H200007011	H200007011	ENSG00000196611	NM_002421.3	4312	MMP1	matrix metallopeptidase 1	GO:0006508 proteolysis,GO:0007596 blood coagulation,GO:0016032 viral process,GO:0022617 extracellular matrix disassembly,GO:0030198 extracellular matrix organization,GO:0030574 collagen catabolic process,GO:0032461 positive regulation of protein oligomerization,GO:0044267 cellular protein metabolic process,GO:0050900 leukocyte migration	GO:0004175 endopeptidase activity,GO:0004222 metalloendopeptidase activity,GO:0005509 calcium ion binding,GO:0008270 zinc ion binding	GO:0005576 extracellular region,GO:0005578 proteinaceous extracellular matrix	4.54297	8.64507	750.338	2.71997	78.7379		73.7214	2.18364	3.11188	9.5514	1.44359	6.29899	1.71983e-07	6.20401	1.51849	7.35146	5.83298	57.0034	***
AHsV10003245	AHsV10003245	ENSG00000153071	NM_001244871.1	1601	DAB2	Dab, mitogen-responsive phosphoprotein, homolog 2 (Drosophila)	GO:0001934 positive regulation of protein phosphorylation,GO:0006898 receptor-mediated endocytosis,GO:0006915 apoptotic process,GO:0007229 integrin-mediated signaling pathway,GO:0007275 multicellular organismal development,GO:0008283 cell proliferation,GO:0010718 positive regulation of epithelial to mesenchymal transition,GO:0010862 positive regulation of pathway-restricted SMAD protein phosphory…	GO:0005515 protein binding,GO:0008022 protein C-terminus binding,GO:0035615 clathrin adaptor activity,GO:0038024 cargo receptor activity,GO:0046332 SMAD binding	GO:0005730 nucleolus,GO:0005765 lysosomal membrane,GO:0005886 plasma membrane,GO:0005905 coated pit,GO:0005925 focal adhesion,GO:0030136 clathrin-coated vesicle,GO:0030665 clathrin-coated vesicle membrane,GO:0043231 intracellular membrane-bounded organelle,GO:0070022 transforming growth factor beta receptor homodimeric complex,GO:0070062 extracellular exosome	5.16245		170.765		49.4657		18.3001	2.36806	1.71983e-07	7.41587	1.71983e-07	5.62836	1.71983e-07	4.19378	1.71983e-07	5.746	5.746	53.6685	***
H200000313	H200000313	ENSG00000102575	NM_001111036.1	54	ACP5	acid phosphatase 5, tartrate resistant	GO:0001503 ossification,GO:0006766 vitamin metabolic process,GO:0006767 water-soluble vitamin metabolic process,GO:0006771 riboflavin metabolic process,GO:0007162 negative regulation of cell adhesion,GO:0010043 response to zinc ion,GO:0016311 dephosphorylation,GO:0030316 osteoclast differentiation,GO:0030335 positive regulation of cell migration,GO:0032496 response to lipopolysaccharide,GO:003269…	GO:0003993 acid phosphatase activity,GO:0008198 ferrous iron binding,GO:0008199 ferric iron binding	GO:0005615 extracellular space,GO:0005764 lysosome,GO:0005829 cytosol,GO:0016021 integral component of membrane,GO:0070062 extracellular exosome		3.0818	415.238	3.13817	203.087	2.90601	51.4705	1.71983e-07	1.62377	8.69779	1.64993	7.66595	1.53904	5.68567	1.60425	7.34981	5.74556	53.652	***
H300006447	H300006447	-	XR_933617.1	101927536	LOC101927536	uncharacterized LOC101927536	-	-	-	2.88115		21.6846		112.717		58.0007	1.52665	1.71983e-07	4.4386	1.71983e-07	6.81657	1.71983e-07	5.858	1.71983e-07	5.70439	5.70439	52.1425	***
opHsV0400003042	opHsV0400003042	ENSG00000162772	XM_011509579.1	467	ATF3	activating transcription factor 3	GO:0000122 negative regulation of transcription from RNA polymerase II promoter,GO:0006094 gluconeogenesis,GO:0006366 transcription from RNA polymerase II promoter,GO:0008284 positive regulation of cell proliferation,GO:0030968 endoplasmic reticulum unfolded protein response,GO:0034198 cellular response to amino acid starvation,GO:0035914 skeletal muscle cell differentiation,GO:0036499 PERK-media…	GO:0000976 transcription regulatory region sequence-specific DNA binding,GO:0000977 RNA polymerase II regulatory region sequence-specific DNA binding,GO:0000978 RNA polymerase II core promoter proximal region sequence-specific DNA binding,GO:0000982 transcription factor activity, RNA polymerase II core promoter proximal region sequence-specific binding,GO:0001078 transcriptional repressor activit…	GO:0005634 nucleus,GO:0005654 nucleoplasm,GO:0005730 nucleolus,GO:1990622 CHOP-ATF3 complex	7.86383	3.73889	186.659	7.84513	827.177	5.06721	126.545	2.97523	1.90261	7.54426	2.9718	9.69205	2.34119	6.98351	2.4052	8.07327	5.66807	50.8464	***
opHsV0400005799	opHsV0400005799	ENSG00000211668	-	28816	IGLV2-11	immunoglobulin lambda variable 2-11	-	-	-	7.03693	3.79399	133.51	1.8922	236.8	5.34059	126.661	2.81495	1.92372	7.06081	0.920067	7.88752	2.417	6.98483	1.75359	7.31105	5.55746	47.0936	***
H200007145	H200007145	ENSG00000153563	NR_027353.1	925	CD8A	CD8a molecule	GO:0002456 T cell mediated immunity,GO:0006955 immune response,GO:0007166 cell surface receptor signaling pathway,GO:0007169 transmembrane receptor protein tyrosine kinase signaling pathway,GO:0019882 antigen processing and presentation,GO:0042110 T cell activation,GO:0045065 cytotoxic T cell differentiation,GO:0050776 regulation of immune response,GO:0050850 positive regulation of calcium-mediat…	GO:0005515 protein binding,GO:0015026 coreceptor activity,GO:0019901 protein kinase binding,GO:0042288 MHC class I protein binding,GO:0042803 protein homodimerization activity	GO:0005576 extracellular region,GO:0005886 plasma membrane,GO:0005887 integral component of plasma membrane,GO:0009897 external side of plasma membrane,GO:0042101 T cell receptor complex			21.2902		177.313		20.409	1.71983e-07	1.71983e-07	4.41212	1.71983e-07	7.47015	1.71983e-07	4.35114	1.71983e-07	5.41113	5.41113	42.5514	***
AHsV10000947	AHsV10000947	ENSG00000026751	NM_001282595.1	57823	SLAMF7	SLAM family member 7	GO:0002250 adaptive immune response,GO:0007155 cell adhesion,GO:0030101 natural killer cell activation,GO:0042267 natural killer cell mediated cytotoxicity,GO:0050776 regulation of immune response	-	GO:0005886 plasma membrane,GO:0016021 integral component of membrane	3.90714		162.244	4.67963	73.1698	1.7269	42.9607	1.96611	1.71983e-07	7.34203	2.22639	6.19318	0.788185	5.42495	1.00486	6.32005	5.31519	39.8136	***
CHsGV10002631	CHsGV10002631	ENSG00000188215	NM_173475.2	123879	DCUN1D3	defective in cullin neddylation 1 domain containing 3	GO:0010225 response to UV-C,GO:0010332 response to gamma radiation,GO:0030308 negative regulation of cell growth,GO:0043065 positive regulation of apoptotic process,GO:0045116 protein neddylation,GO:0051443 positive regulation of ubiquitin-protein transferase activity	GO:0003674 molecular_function,GO:0031624 ubiquitin conjugating enzyme binding,GO:0032182 ubiquitin-like protein binding,GO:0097602 cullin family protein binding	GO:0000151 ubiquitin ligase complex,GO:0005886 plasma membrane,GO:0048471 perinuclear region of cytoplasm			172.313	13.5414	287.823	21.3695	364.521	1.71983e-07	1.71983e-07	7.42889	3.75931	8.16904	4.41748	8.50986	2.7256	8.03593	5.31033	39.6798	***
opHsV0400001712	opHsV0400001712	ENSG00000182326	XM_005253760.1	716	C1S	complement component 1, s subcomponent	GO:0006508 proteolysis,GO:0006956 complement activation,GO:0006958 complement activation, classical pathway,GO:0045087 innate immune response	GO:0004252 serine-type endopeptidase activity,GO:0005509 calcium ion binding,GO:0005515 protein binding,GO:0042802 identical protein binding	GO:0005576 extracellular region,GO:0070062 extracellular exosome,GO:0072562 blood microparticle	7.46534		128.823		31.5742		14.1078	2.90021	1.71983e-07	7.00925	1.71983e-07	4.98068	1.71983e-07	3.81843	1.71983e-07	5.26945	5.26945	38.5711	***
H200002904	H200002904	-	NM_020125.2	56833	SLAMF8	SLAM family member 8	GO:0033860 regulation of NAD(P)H oxidase activity,GO:0035690 cellular response to drug,GO:0042742 defense response to bacterium,GO:0043549 regulation of kinase activity,GO:0090383 phagosome acidification	-	GO:0005623 cell,GO:0016021 integral component of membrane			101.061		28.2532		16.9848	1.71983e-07	1.71983e-07	6.65909	1.71983e-07	4.82034	1.71983e-07	4.08617	1.71983e-07	5.18853	5.18853	36.4673	***
AHsV10003520	AHsV10003520	ENSG00000182224	XM_005256440.3	124637	CYB5D1	cytochrome b5 domain containing 1	-	GO:0046872 metal ion binding	-	3.51698		122.807		5.52183	2.07767	148.536	1.81434	1.71983e-07	6.94025	1.71983e-07	2.46515	1.05497	7.21467	0.351656	5.54002	5.18837	36.4632	***
AHsV10001860	AHsV10001860	ENSG00000120217	XM_006716759.2	29126	CD274	CD274 molecule	GO:0006955 immune response,GO:0007165 signal transduction,GO:0007166 cell surface receptor signaling pathway,GO:0030335 positive regulation of cell migration,GO:0031295 T cell costimulation,GO:0032689 negative regulation of interferon-gamma production,GO:0032693 negative regulation of interleukin-10 production,GO:0034097 response to cytokine,GO:0042102 positive regulation of T cell proliferation,…	GO:0005515 protein binding	GO:0005886 plasma membrane,GO:0009897 external side of plasma membrane,GO:0012505 endomembrane system,GO:0016021 integral component of membrane,GO:0070062 extracellular exosome			404.244	41.7472	434.298	21.7188	246.601	1.71983e-07	1.71983e-07	8.65908	5.38361	8.76254	4.44088	7.94603	3.27483	8.45589	5.18106	36.2789	***
AHsV10001089	AHsV10001089	-	XM_011515407.1	445347	TARP	TCR gamma alternate reading frame protein	-	-	-	5.135		54.0208	3.24613	122.527	7.42379	162.33	2.36036	1.71983e-07	5.75544	1.69872	6.93695	2.89216	7.34279	1.53029	6.67839	5.1481	35.4595	***
H300000127	H300000127	ENSG00000169248	NM_001302123.1	6373	CXCL11	C-X-C motif chemokine ligand 11	GO:0002690 positive regulation of leukocyte chemotaxis,GO:0006935 chemotaxis,GO:0006954 inflammatory response,GO:0006955 immune response,GO:0007165 signal transduction,GO:0007186 G-protein coupled receptor signaling pathway,GO:0007267 cell-cell signaling,GO:0010818 T cell chemotaxis,GO:0030816 positive regulation of cAMP metabolic process,GO:0032496 response to lipopolysaccharide,GO:0042127 regul…	GO:0005515 protein binding,GO:0008009 chemokine activity,GO:0008201 heparin binding,GO:0048248 CXCR3 chemokine receptor binding	GO:0005576 extracellular region,GO:0005615 extracellular space			61.4316		19.3296		31.397	1.71983e-07	1.71983e-07	5.94091	1.71983e-07	4.27274	1.71983e-07	4.97256	1.71983e-07	5.06207	5.06207	33.4067	***
H200012149	H200012149	ENSG00000120708	NM_000358.2	7045	TGFBI	transforming growth factor beta induced	GO:0001525 angiogenesis,GO:0002062 chondrocyte differentiation,GO:0007155 cell adhesion,GO:0007162 negative regulation of cell adhesion,GO:0007601 visual perception,GO:0008283 cell proliferation,GO:0030198 extracellular matrix organization,GO:0044267 cellular protein metabolic process,GO:0050896 response to stimulus	GO:0005178 integrin binding,GO:0005515 protein binding,GO:0005518 collagen binding,GO:0050840 extracellular matrix binding	GO:0005576 extracellular region,GO:0005578 proteinaceous extracellular matrix,GO:0005604 basement membrane,GO:0005615 extracellular space,GO:0005802 trans-Golgi network,GO:0005886 plasma membrane,GO:0031012 extracellular matrix,GO:0070062 extracellular exosome	16.9258	26.9076	575.988	5.44757	373.295	12.3106	307.393	4.08115	4.74994	9.16989	2.44561	8.54417	3.62183	8.26394	3.60579	8.65934	5.05354	33.2099	***
H300004577	H300004577	ENSG00000069849	NM_001679.2	483	ATP1B3	ATPase Na+/K+ transporting subunit beta 3	GO:0006810 transport,GO:0006883 cellular sodium ion homeostasis,GO:0007596 blood coagulation,GO:0010107 potassium ion import,GO:0010248 establishment or maintenance of transmembrane electrochemical gradient,GO:0030007 cellular potassium ion homeostasis,GO:0032781 positive regulation of ATPase activity,GO:0034220 ion transmembrane transport,GO:0036376 sodium ion export from cell,GO:0050821 protein…	GO:0001671 ATPase activator activity,GO:0005391 sodium:potassium-exchanging ATPase activity,GO:0051117 ATPase binding	GO:0005886 plasma membrane,GO:0005890 sodium:potassium-exchanging ATPase complex,GO:0005901 caveola,GO:0042470 melanosome,GO:0070062 extracellular exosome			269.633	31.6425	277.397	27.0809	402.326	1.71983e-07	1.71983e-07	8.07485	4.98379	8.11581	4.75921	8.65222	3.24767	8.28096	5.03329	32.7471	***
H300021841	H300021841	ENSG00000171401	NM_002274.3	3860	KRT13	keratin 13, type I	GO:0007010 cytoskeleton organization,GO:0009314 response to radiation,GO:0043587 tongue morphogenesis,GO:0071300 cellular response to retinoic acid	GO:0005198 structural molecule activity	GO:0005634 nucleus,GO:0045095 keratin filament,GO:0045111 intermediate filament cytoskeleton,GO:0070062 extracellular exosome	6.40943	12.2371	253.068	7.1296	115.346	6.70052	642.944	2.6802	3.61319	7.98338	2.83382	6.84982	2.74427	9.32855	3.06376	8.05392	4.99016	31.7824	***
AHsV10000339	AHsV10000339	-	NM_002121.5	3115	HLA-DPB1	major histocompatibility complex, class II, DP beta 1	GO:0019221 cytokine-mediated signaling pathway,GO:0019886 antigen processing and presentation of exogenous peptide antigen via MHC class II,GO:0031295 T cell costimulation,GO:0032729 positive regulation of interferon-gamma production,GO:0042102 positive regulation of T cell proliferation,GO:0050852 T cell receptor signaling pathway,GO:0050870 positive regulation of T cell activation,GO:0060333 in…	GO:0042605 peptide antigen binding	GO:0000139 Golgi membrane,GO:0005765 lysosomal membrane,GO:0005886 plasma membrane,GO:0009986 cell surface,GO:0010008 endosome membrane,GO:0012507 ER to Golgi transport vesicle membrane,GO:0016020 membrane,GO:0030658 transport vesicle membrane,GO:0030666 endocytic vesicle membrane,GO:0030669 clathrin-coated endocytic vesicle membrane,GO:0032588 trans-Golgi network membrane,GO:0042613 MHC class II…			32.3127	2.48003	77.4851		29.7012	1.71983e-07	1.71983e-07	5.01403	1.31036	6.27585	1.71983e-07	4.89245	0.436786	5.39411	4.95732	31.0672	***
CHsGV10002205	CHsGV10002205	ENSG00000115009	NM_001130046.1	6364	CCL20	C-C motif chemokine ligand 20	GO:0002548 monocyte chemotaxis,GO:0006935 chemotaxis,GO:0006954 inflammatory response,GO:0006955 immune response,GO:0007165 signal transduction,GO:0007186 G-protein coupled receptor signaling pathway,GO:0007267 cell-cell signaling,GO:0030593 neutrophil chemotaxis,GO:0042060 wound healing,GO:0042742 defense response to bacterium,GO:0043547 positive regulation of GTPase activity,GO:0048247 lymphocy…	GO:0005515 protein binding,GO:0008009 chemokine activity,GO:0048020 CCR chemokine receptor binding	GO:0005576 extracellular region,GO:0005615 extracellular space			22.6576		30.8795	2.1645	92.108	1.71983e-07	1.71983e-07	4.50192	1.71983e-07	4.94858	1.11403	6.52525	0.371344	5.32525	4.95391	30.9938	***
H200010677	H200010677	ENSG00000159189	NM_172369.3	714	C1QC	complement component 1, q subcomponent, C chain	GO:0006955 immune response,GO:0006956 complement activation,GO:0006958 complement activation, classical pathway,GO:0030853 negative regulation of granulocyte differentiation,GO:0045087 innate immune response,GO:0045650 negative regulation of macrophage differentiation	-	GO:0005576 extracellular region,GO:0005581 collagen trimer,GO:0005615 extracellular space,GO:0070062 extracellular exosome,GO:0072562 blood microparticle	3.73519	8.9178	215.166	3.05428	198.256	3.24653	61.0151	1.90118	3.15669	7.74931	1.61083	7.63122	1.6989	5.93109	2.15547	7.10387	4.9484	30.8757	***
H200000678	H200000678	ENSG00000128422	NM_000422.2	3872	KRT17	keratin 17, type I	GO:0007165 signal transduction,GO:0008544 epidermis development,GO:0030307 positive regulation of cell growth,GO:0031069 hair follicle morphogenesis,GO:0031424 keratinization,GO:0045109 intermediate filament organization,GO:0045727 positive regulation of translation,GO:0051798 positive regulation of hair follicle development	GO:0005200 structural constituent of cytoskeleton,GO:0005515 protein binding,GO:0032395 MHC class II receptor activity,GO:0042289 MHC class II protein binding	GO:0005737 cytoplasm,GO:0005882 intermediate filament,GO:0070062 extracellular exosome,GO:0071944 cell periphery		3.46616	37.4816		36.4368		74.5016	1.71983e-07	1.79334	5.22811	1.71983e-07	5.18732	1.71983e-07	6.2192	0.59778	5.54488	4.9471	30.8479	***
H200000576	H200000576	ENSG00000166670	NM_002425.2	4319	MMP10	matrix metallopeptidase 10	GO:0006508 proteolysis,GO:0022617 extracellular matrix disassembly,GO:0030198 extracellular matrix organization,GO:0030334 regulation of cell migration,GO:0030574 collagen catabolic process	GO:0004222 metalloendopeptidase activity,GO:0005509 calcium ion binding,GO:0008270 zinc ion binding	GO:0005576 extracellular region,GO:0005578 proteinaceous extracellular matrix,GO:0005615 extracellular space			27.8405		103.968		9.80642	1.71983e-07	1.71983e-07	4.79911	1.71983e-07	6.7	1.71983e-07	3.29373	1.71983e-07	4.93095	4.93095	30.5044	***
H200004449	H200004449	ENSG00000136603	NM_001248008.1	6498	SKIL	SKI-like proto-oncogene	GO:0000122 negative regulation of transcription from RNA polymerase II promoter,GO:0001825 blastocyst formation,GO:0002260 lymphocyte homeostasis,GO:0006351 transcription, DNA-templated,GO:0006367 transcription initiation from RNA polymerase II promoter,GO:0007050 cell cycle arrest,GO:0007179 transforming growth factor beta receptor signaling pathway,GO:0007283 spermatogenesis,GO:0007519 skeletal…	GO:0000978 RNA polymerase II core promoter proximal region sequence-specific DNA binding,GO:0001078 transcriptional repressor activity, RNA polymerase II core promoter proximal region sequence-specific binding,GO:0003677 DNA binding,GO:0003682 chromatin binding,GO:0003714 transcription corepressor activity,GO:0005515 protein binding,GO:0019904 protein domain specific binding,GO:0032403 protein co…	GO:0001669 acrosomal vesicle,GO:0005634 nucleus,GO:0005654 nucleoplasm,GO:0005737 cytoplasm,GO:0016605 PML body,GO:0043234 protein complex			349.409	67.6473	317.307	54.7056	894.773	1.71983e-07	1.71983e-07	8.44877	6.07996	8.30974	5.77362	9.80538	3.95119	8.85463	4.90344	29.9283	***
AHsV10002057	AHsV10002057	-	NM_006398.3	10537	UBD	ubiquitin D	GO:0006508 proteolysis,GO:0006511 ubiquitin-dependent protein catabolic process,GO:0010243 response to organonitrogen compound,GO:0016567 protein ubiquitination,GO:0032446 protein modification by small protein conjugation,GO:0034341 response to interferon-gamma,GO:0034612 response to tumor necrosis factor,GO:0043011 myeloid dendritic cell differentiation,GO:0043065 positive regulation of apoptoti…	GO:0005515 protein binding,GO:0070628 proteasome binding	GO:0005634 nucleus,GO:0005730 nucleolus,GO:0005737 cytoplasm,GO:0016235 aggresome	15.6979	20.5036	127.67	2.89699	222.041	3.70155	205.514	3.9725	4.35781	6.99627	1.53456	7.79468	1.88813	7.68309	2.5935	7.49135	4.89785	29.8127	***
AHsV10001182	AHsV10001182	-	NM_001282458.1	717	C2	complement component 2	GO:0006508 proteolysis,GO:0006956 complement activation,GO:0006958 complement activation, classical pathway,GO:0007584 response to nutrient,GO:0030449 regulation of complement activation,GO:0045087 innate immune response,GO:2000427 positive regulation of apoptotic cell clearance	GO:0004252 serine-type endopeptidase activity,GO:0046872 metal ion binding	GO:0005576 extracellular region,GO:0005615 extracellular space,GO:0070062 extracellular exosome	6.60852	8.72562	280.331	2.1667	102.509	1.88374	32.5994	2.72433	3.12526	8.13099	1.1155	6.6796	0.913597	5.02677	1.71812	6.61245	4.89434	29.7401	***
H200004049	H200004049	ENSG00000171729	XM_005245919.1	55092	TMEM51	transmembrane protein 51	GO:0008150 biological_process	GO:0003674 molecular_function,GO:0005515 protein binding	GO:0005575 cellular_component,GO:0016021 integral component of membrane	4.32198		59.4924		28.6087		14.5247	2.11169	1.71983e-07	5.89463	1.71983e-07	4.83838	1.71983e-07	3.86044	1.71983e-07	4.86448	4.86448	29.131	***
H200000223	H200000223	ENSG00000131203	NM_002164.5	3620	IDO1	indoleamine 2,3-dioxygenase 1	GO:0002376 immune system process,GO:0002534 cytokine production involved in inflammatory response,GO:0002666 positive regulation of T cell tolerance induction,GO:0002678 positive regulation of chronic inflammatory response,GO:0002830 positive regulation of type 2 immune response,GO:0006569 tryptophan catabolic process,GO:0007565 female pregnancy,GO:0019441 tryptophan catabolic process to kynureni…	GO:0004833 tryptophan 2,3-dioxygenase activity,GO:0009055 electron carrier activity,GO:0020037 heme binding,GO:0033754 indoleamine 2,3-dioxygenase activity,GO:0046872 metal ion binding	GO:0005829 cytosol,GO:0030485 smooth muscle contractile fiber,GO:0032421 stereocilium bundle	5.99459	6.21741	845.32	65.1116	635.276	34.2332	629.376	2.58366	2.63631	9.72335	6.02484	9.31124	5.09732	9.29778	4.58616	9.44412	4.85796	28.9997	***
DHsGV10003067	DHsGV10003067	-	-	-	-	-	-	-	-	26.0423	13.2263	1162.73	10.2636	503.238	9.51354	51.0798	4.70279	3.72534	10.1833	3.35947	8.9751	3.24998	5.67468	3.44493	8.27769	4.83276	28.4975	***
opHsV0400000193	opHsV0400000193	-	-	-	-	-	-	-	-	53.8915	31.8633	2491.86	30.0801	1460.86	22.3838	136.045	5.75199	4.99382	11.283	4.91073	10.5126	4.48438	7.08794	4.79631	9.62785	4.83154	28.4733	***
AHsV10002770	AHsV10002770	ENSG00000231389	XM_011514559.1	3113	HLA-DPA1	major histocompatibility complex, class II, DP alpha 1	GO:0006955 immune response,GO:0019221 cytokine-mediated signaling pathway,GO:0019886 antigen processing and presentation of exogenous peptide antigen via MHC class II,GO:0031295 T cell costimulation,GO:0032729 positive regulation of interferon-gamma production,GO:0042102 positive regulation of T cell proliferation,GO:0050852 T cell receptor signaling pathway,GO:0050870 positive regulation of T ce…	GO:0032395 MHC class II receptor activity,GO:0042605 peptide antigen binding	GO:0000139 Golgi membrane,GO:0005765 lysosomal membrane,GO:0005886 plasma membrane,GO:0005887 integral component of plasma membrane,GO:0009986 cell surface,GO:0010008 endosome membrane,GO:0012507 ER to Golgi transport vesicle membrane,GO:0030658 transport vesicle membrane,GO:0030666 endocytic vesicle membrane,GO:0030669 clathrin-coated endocytic vesicle membrane,GO:0032588 trans-Golgi network mem…	296.35	263.973	4489.12	83.4527	3843.03	141.764	4034.56	8.21116	8.04425	12.1322	6.38289	11.908	7.14735	11.9782	7.1915	12.0061	4.81465	28.142	***
H300010855	H300010855	ENSG00000163687	NM_001256560.1	1776	DNASE1L3	deoxyribonuclease I-like 3	GO:0006259 DNA metabolic process,GO:0006309 apoptotic DNA fragmentation,GO:0010623 developmental programmed cell death	GO:0003677 DNA binding,GO:0004536 deoxyribonuclease activity,GO:0005509 calcium ion binding,GO:0016888 endodeoxyribonuclease activity, producing 5'-phosphomonoesters	GO:0005634 nucleus			12.0809		85.5664		20.5402	1.71983e-07	1.71983e-07	3.59466	1.71983e-07	6.41897	1.71983e-07	4.36038	1.71983e-07	4.79133	4.79133	27.6908	***
CHsGV10001357	CHsGV10001357	ENSG00000180817	NM_021129.3	5464	PPA1	pyrophosphatase (inorganic) 1	GO:0006418 tRNA aminoacylation for protein translation,GO:0006796 phosphate-containing compound metabolic process,GO:0010467 gene expression,GO:0071344 diphosphate metabolic process	GO:0000287 magnesium ion binding,GO:0004427 inorganic diphosphatase activity	GO:0005737 cytoplasm,GO:0005829 cytosol,GO:0070062 extracellular exosome	16.3254	7.63473	261.017	18.7461	579.34	20.6462	372.591	4.02905	2.93258	8.028	4.22852	9.17827	4.36781	8.54145	3.84297	8.58257	4.7396	26.7154	***
H200001807	H200001807	ENSG00000173372	NM_015991.2	712	C1QA	complement component 1, q subcomponent, A chain	GO:0006956 complement activation,GO:0006958 complement activation, classical pathway,GO:0007267 cell-cell signaling,GO:0010039 response to iron ion,GO:0045087 innate immune response	GO:0005515 protein binding	GO:0005576 extracellular region,GO:0005581 collagen trimer,GO:0005602 complement component C1 complex,GO:0070062 extracellular exosome	11.7576	13.0878	359.917	6.91249	345.649	6.33601	86.4528	3.55552	3.71015	8.49152	2.7892	8.43316	2.66358	6.43384	3.05431	7.78618	4.73186	26.5726	***
H300009217	H300009217	ENSG00000181649	NM_003311.3	7262	PHLDA2	pleckstrin homology like domain family A member 2	GO:0001890 placenta development,GO:0006915 apoptotic process,GO:0009887 organ morphogenesis,GO:0010468 regulation of gene expression,GO:0030334 regulation of cell migration,GO:0045995 regulation of embryonic development,GO:0070873 regulation of glycogen metabolic process	-	GO:0005737 cytoplasm,GO:0016020 membrane	6.78047	4.14302	34.7501	5.37844	521.813		19.6256	2.76139	2.05068	5.11894	2.42719	9.02739	1.71983e-07	4.29467	1.49262	6.147	4.65438	25.183	***
H200000229	H200000229	ENSG00000111537	NM_000619.2	3458	IFNG	interferon, gamma	GO:0000060 protein import into nucleus, translocation,GO:0000122 negative regulation of transcription from RNA polymerase II promoter,GO:0001781 neutrophil apoptotic process,GO:0002026 regulation of the force of heart contraction,GO:0002250 adaptive immune response,GO:0002302 CD8-positive, alpha-beta T cell differentiation involved in immune response,GO:0006915 apoptotic process,GO:0006928 moveme…	GO:0005125 cytokine activity,GO:0005133 interferon-gamma receptor binding	GO:0005576 extracellular region,GO:0005615 extracellular space,GO:0005622 intracellular,GO:0009897 external side of plasma membrane	4.15003	4.50053	37.8529	3.97335	697.534	2.52326	25.7652	2.05312	2.1701	5.24233	1.99035	9.44612	1.33529	4.68735	1.83191	6.4586	4.62669	24.7043	***
H200005495	H200005495	ENSG00000117228	NM_002053.2	2633	GBP1	guanylate binding protein 1	GO:0008152 metabolic process,GO:0019221 cytokine-mediated signaling pathway,GO:0050848 regulation of calcium-mediated signaling,GO:0050860 negative regulation of T cell receptor signaling pathway,GO:0051607 defense response to virus,GO:0060333 interferon-gamma-mediated signaling pathway,GO:0070373 negative regulation of ERK1 and ERK2 cascade,GO:1900025 negative regulation of substrate adhesion-de…	GO:0003779 actin binding,GO:0003924 GTPase activity,GO:0005515 protein binding,GO:0005525 GTP binding,GO:0019899 enzyme binding,GO:0019955 cytokine binding,GO:0030507 spectrin binding,GO:0042802 identical protein binding,GO:0051879 Hsp90 protein binding	GO:0000139 Golgi membrane,GO:0005576 extracellular region,GO:0005829 cytosol,GO:0005886 plasma membrane	8.27034	20.9939	3678.63	697.928	5538.6	413.887	4235.32	3.04795	4.3919	11.845	9.44693	12.4353	8.69309	12.0483	7.51064	12.1095	4.59886	24.2323	***
H200011564	H200011564	ENSG00000105371	NM_001544.4	3386	ICAM4	intercellular adhesion molecule 4 (Landsteiner-Wiener blood group)	GO:0007155 cell adhesion,GO:0016337 single organismal cell-cell adhesion,GO:0030198 extracellular matrix organization,GO:0050776 regulation of immune response	GO:0005178 integrin binding,GO:0005515 protein binding	GO:0005615 extracellular space,GO:0005737 cytoplasm,GO:0005886 plasma membrane,GO:0005887 integral component of plasma membrane,GO:0016021 integral component of membrane	3.53333		858.6	5.57646	4.2109	4.70189	100.75	1.82103	1.71983e-07	9.74584	2.47935	2.07413	2.23324	6.65464	1.57086	6.1582	4.58734	24.0396	***
H300005775	H300005775	-	-	-	-	-	-	-	-	7.65085	3.87312	215.304	2.92539	186.909	3.61616	14.1078	2.93562	1.9535	7.75023	1.54863	7.5462	1.85446	3.81843	1.78553	6.37162	4.58609	24.0188	***
H200007022	H200007022	ENSG00000167601	NM_001278599.1	558	AXL	AXL receptor tyrosine kinase	GO:0001764 neuron migration,GO:0001779 natural killer cell differentiation,GO:0001961 positive regulation of cytokine-mediated signaling pathway,GO:0001974 blood vessel remodeling,GO:0006909 phagocytosis,GO:0006954 inflammatory response,GO:0007165 signal transduction,GO:0007283 spermatogenesis,GO:0018108 peptidyl-tyrosine phosphorylation,GO:0021885 forebrain cell migration,GO:0030168 platelet act…	GO:0001618 virus receptor activity,GO:0001786 phosphatidylserine binding,GO:0004713 protein tyrosine kinase activity,GO:0004714 transmembrane receptor protein tyrosine kinase activity,GO:0005515 protein binding,GO:0005524 ATP binding,GO:0046982 protein heterodimerization activity	GO:0005615 extracellular space,GO:0005622 intracellular,GO:0005886 plasma membrane,GO:0005887 integral component of plasma membrane,GO:0009986 cell surface,GO:0044228 host cell surface,GO:0070062 extracellular exosome			34.5771		32.0644		12.2777	1.71983e-07	1.71983e-07	5.11175	1.71983e-07	5.0029	1.71983e-07	3.61796	1.71983e-07	4.57754	4.57754	23.8768	***
opHsV0400006627	opHsV0400006627	ENSG00000104951	NR_047577.1	259307	IL4I1	interleukin 4 induced 1	GO:0006559 L-phenylalanine catabolic process,GO:0034641 cellular nitrogen compound metabolic process,GO:0044281 small molecule metabolic process,GO:0055114 oxidation-reduction process	GO:0001716 L-amino-acid oxidase activity	GO:0005576 extracellular region,GO:0005764 lysosome	4.73127	3.54671	66.6022		39.2192		17.7762	2.24223	1.82648	6.0575	1.71983e-07	5.29349	1.71983e-07	4.15188	0.608827	5.16762	4.55879	23.5686	***
opHsV0400001707	opHsV0400001707	ENSG00000182782	NM_177551.3	338442	HCAR2	hydroxycarboxylic acid receptor 2	GO:0001781 neutrophil apoptotic process,GO:0007186 G-protein coupled receptor signaling pathway,GO:0033031 positive regulation of neutrophil apoptotic process,GO:0050995 negative regulation of lipid catabolic process,GO:0070165 positive regulation of adiponectin secretion	GO:0070553 nicotinic acid receptor activity	GO:0005886 plasma membrane,GO:0016021 integral component of membrane,GO:0030054 cell junction	27.2646	28.5383	14071.6	1209.27	5163.8	1441.5	8755.59	4.76896	4.83483	13.7805	10.2399	12.3342	10.4934	13.096	8.5227	13.0702	4.54753	23.3853	***
opHsV0400006014	opHsV0400006014	ENSG00000205846	NM_001007033.1	93978	CLEC6A	C-type lectin domain family 6 member A	GO:0002223 stimulatory C-type lectin receptor signaling pathway,GO:0002250 adaptive immune response,GO:0043123 positive regulation of I-kappaB kinase/NF-kappaB signaling,GO:0045087 innate immune response,GO:0050715 positive regulation of cytokine secretion,GO:0050832 defense response to fungus	GO:0030246 carbohydrate binding	GO:0005886 plasma membrane,GO:0016021 integral component of membrane			30.791		21.7447		18.8534	1.71983e-07	1.71983e-07	4.94444	1.71983e-07	4.44259	1.71983e-07	4.23675	1.71983e-07	4.54126	4.54126	23.2839	***
H300018000	H300018000	ENSG00000196126	NM_002124.3	3123	HLA-DRB1	major histocompatibility complex, class II, DR beta 1	GO:0002381 immunoglobulin production involved in immunoglobulin mediated immune response,GO:0002437 inflammatory response to antigenic stimulus,GO:0002455 humoral immune response mediated by circulating immunoglobulin,GO:0002503 peptide antigen assembly with MHC class II protein complex,GO:0002506 polysaccharide assembly with MHC class II protein complex,GO:0006955 immune response,GO:0016045 dete…	GO:0001618 virus receptor activity,GO:0023026 MHC class II protein complex binding,GO:0032395 MHC class II receptor activity,GO:0042605 peptide antigen binding	GO:0000139 Golgi membrane,GO:0005765 lysosomal membrane,GO:0005886 plasma membrane,GO:0005887 integral component of plasma membrane,GO:0009897 external side of plasma membrane,GO:0009986 cell surface,GO:0012507 ER to Golgi transport vesicle membrane,GO:0016020 membrane,GO:0030658 transport vesicle membrane,GO:0030666 endocytic vesicle membrane,GO:0030669 clathrin-coated endocytic vesicle membrane…	94.6391	124.013	1754.5	144.721	4646.78	53.1634	1367.8	6.56437	6.95434	10.7768	7.17713	12.182	5.73236	10.4176	6.62128	11.1255	4.50422	22.6937	***
AHsV10000051	AHsV10000051	ENSG00000120708	NM_000358.2	7045	TGFBI	transforming growth factor beta induced	GO:0001525 angiogenesis,GO:0002062 chondrocyte differentiation,GO:0007155 cell adhesion,GO:0007162 negative regulation of cell adhesion,GO:0007601 visual perception,GO:0008283 cell proliferation,GO:0030198 extracellular matrix organization,GO:0044267 cellular protein metabolic process,GO:0050896 response to stimulus	GO:0005178 integrin binding,GO:0005515 protein binding,GO:0005518 collagen binding,GO:0050840 extracellular matrix binding	GO:0005576 extracellular region,GO:0005578 proteinaceous extracellular matrix,GO:0005604 basement membrane,GO:0005615 extracellular space,GO:0005802 trans-Golgi network,GO:0005886 plasma membrane,GO:0031012 extracellular matrix,GO:0070062 extracellular exosome		3.81944	221.277	4.48778	56.1143	4.33369	68.0955	1.71983e-07	1.93336	7.78971	2.166	5.8103	2.1156	6.08949	2.07165	6.56317	4.49151	22.4947	***
H300000572	H300000572	ENSG00000105388	NM_004363.5	1048	CEACAM5	carcinoembryonic antigen related cell adhesion molecule 5	GO:0010832 negative regulation of myotube differentiation,GO:0034109 homotypic cell-cell adhesion,GO:0043066 negative regulation of apoptotic process,GO:2000811 negative regulation of anoikis	GO:0034235 GPI anchor binding,GO:0042802 identical protein binding,GO:0042803 protein homodimerization activity	GO:0005887 integral component of plasma membrane,GO:0016323 basolateral plasma membrane,GO:0031225 anchored component of membrane,GO:0070062 extracellular exosome,GO:0071575 integral component of external side of plasma membrane			30.7048		10.8078		33.4059	1.71983e-07	1.71983e-07	4.94039	1.71983e-07	3.43399	1.71983e-07	5.06203	1.71983e-07	4.47881	4.47881	22.2974	***
CHsGV10001867	CHsGV10001867	ENSG00000158488	NM_001185115.1	913	CD1E	CD1e molecule	GO:0002250 adaptive immune response,GO:0006955 immune response,GO:0048007 antigen processing and presentation, exogenous lipid antigen via MHC class Ib	GO:0030881 beta-2-microglobulin binding,GO:0030883 endogenous lipid antigen binding,GO:0030884 exogenous lipid antigen binding,GO:0071723 lipopeptide binding	GO:0000139 Golgi membrane,GO:0005769 early endosome,GO:0005770 late endosome,GO:0005886 plasma membrane,GO:0005887 integral component of plasma membrane,GO:0043202 lysosomal lumen			18.3094		24.037	1.79917	44.9381	1.71983e-07	1.71983e-07	4.19451	1.71983e-07	4.58718	0.847332	5.48987	0.282444	4.75719	4.47474	22.2347	***
CHsGV10003664	CHsGV10003664	ENSG00000164430	NM_138441.2	115004	MB21D1	Mab-21 domain containing 1	GO:0002218 activation of innate immune response,GO:0002230 positive regulation of defense response to virus by host,GO:0009190 cyclic nucleotide biosynthetic process,GO:0032481 positive regulation of type I interferon production,GO:0045087 innate immune response,GO:0051607 defense response to virus,GO:0071360 cellular response to exogenous dsRNA	GO:0003677 DNA binding,GO:0005524 ATP binding,GO:0005525 GTP binding,GO:0046872 metal ion binding,GO:0061501 cyclic-GMP-AMP synthase activity	GO:0005829 cytosol	4.74484		177.431	13.6148	89.0673	7.86712	73.1915	2.24636	1.71983e-07	7.47112	3.7671	6.47682	2.97584	6.1936	2.24765	6.71385	4.4662	22.1035	***
AHsV10001799	AHsV10001799	ENSG00000168685	NR_120485.1	3575	IL7R	interleukin 7 receptor	GO:0000018 regulation of DNA recombination,GO:0000902 cell morphogenesis,GO:0001915 negative regulation of T cell mediated cytotoxicity,GO:0002377 immunoglobulin production,GO:0006955 immune response,GO:0007165 signal transduction,GO:0007166 cell surface receptor signaling pathway,GO:0008361 regulation of cell size,GO:0010628 positive regulation of gene expression,GO:0016049 cell growth,GO:003021…	GO:0003823 antigen binding,GO:0004917 interleukin-7 receptor activity,GO:0005515 protein binding	GO:0005576 extracellular region,GO:0005886 plasma membrane,GO:0009897 external side of plasma membrane,GO:0016021 integral component of membrane	9.92938	7.49907	174.884	1.96868	347.93	13.57	34.0106	3.3117	2.90671	7.45025	0.977232	8.44266	3.76234	5.08791	2.54876	6.99361	4.44484	21.7787	***
H200017197	H200017197	ENSG00000117594	NM_001206741.1	3290	HSD11B1	hydroxysteroid (11-beta) dehydrogenase 1	GO:0006704 glucocorticoid biosynthetic process,GO:0008202 steroid metabolic process,GO:0030324 lung development,GO:0044281 small molecule metabolic process,GO:0055114 oxidation-reduction process	GO:0003845 11-beta-hydroxysteroid dehydrogenase [NAD(P)] activity,GO:0070524 11-beta-hydroxysteroid dehydrogenase (NADP+) activity	GO:0005789 endoplasmic reticulum membrane,GO:0016020 membrane,GO:0016021 integral component of membrane			40.8709		26.0945		9.00799	1.71983e-07	1.71983e-07	5.353	1.71983e-07	4.70567	1.71983e-07	3.1712	1.71983e-07	4.40996	4.40996	21.2584	***
H300002609	H300002609	-	NM_020056.4	3118	HLA-DQA2	major histocompatibility complex, class II, DQ alpha 2	GO:0006955 immune response,GO:0019221 cytokine-mediated signaling pathway,GO:0019886 antigen processing and presentation of exogenous peptide antigen via MHC class II,GO:0031295 T cell costimulation,GO:0050852 T cell receptor signaling pathway,GO:0060333 interferon-gamma-mediated signaling pathway	GO:0032395 MHC class II receptor activity	GO:0000139 Golgi membrane,GO:0005765 lysosomal membrane,GO:0005886 plasma membrane,GO:0005887 integral component of plasma membrane,GO:0010008 endosome membrane,GO:0012507 ER to Golgi transport vesicle membrane,GO:0030658 transport vesicle membrane,GO:0030666 endocytic vesicle membrane,GO:0030669 clathrin-coated endocytic vesicle membrane,GO:0032588 trans-Golgi network membrane,GO:0042613 MHC cla…	195.879	119.008	3937.48	243.291	5123.95	230.61	3135.34	7.61382	6.89491	11.9431	7.92654	12.323	7.84931	11.6144	7.55692	11.9602	4.40325	21.1597	***
H200019156	H200019156	ENSG00000120738	NM_001964.2	1958	EGR1	early growth response 1	GO:0000122 negative regulation of transcription from RNA polymerase II promoter,GO:0006366 transcription from RNA polymerase II promoter,GO:0009749 response to glucose,GO:0019221 cytokine-mediated signaling pathway,GO:0030217 T cell differentiation,GO:0030509 BMP signaling pathway,GO:0032868 response to insulin,GO:0033233 regulation of protein sumoylation,GO:0035914 skeletal muscle cell different…	GO:0000976 transcription regulatory region sequence-specific DNA binding,GO:0000977 RNA polymerase II regulatory region sequence-specific DNA binding,GO:0001077 transcriptional activator activity, RNA polymerase II core promoter proximal region sequence-specific binding,GO:0003677 DNA binding,GO:0003700 transcription factor activity, sequence-specific DNA binding,GO:0005515 protein binding,GO:003…	GO:0005634 nucleus,GO:0005654 nucleoplasm,GO:0005737 cytoplasm	1816.06	4833.56	6335.58	30.9362	6447.89	25.7218	889.279	10.8266	12.2389	12.6293	4.95122	12.6546	4.68492	9.79649	7.29167	11.6935	4.40178	21.1382	***
H300001046	H300001046	ENSG00000128039	NM_024592.4	79644	SRD5A3	steroid 5 alpha-reductase 3	GO:0006488 dolichol-linked oligosaccharide biosynthetic process,GO:0006489 dolichyl diphosphate biosynthetic process,GO:0006702 androgen biosynthetic process,GO:0008202 steroid metabolic process,GO:0016095 polyprenol catabolic process,GO:0018279 protein N-linked glycosylation via asparagine,GO:0019348 dolichol metabolic process,GO:0043687 post-translational protein modification,GO:0044267 cellula…	GO:0003865 3-oxo-5-alpha-steroid 4-dehydrogenase activity,GO:0016628 oxidoreductase activity, acting on the CH-CH group of donors, NAD or NADP as acceptor,GO:0047751 cholestenone 5-alpha-reductase activity	GO:0005783 endoplasmic reticulum,GO:0005789 endoplasmic reticulum membrane,GO:0016021 integral component of membrane	10.1149		19.4628		27.4043		16.8617	3.33841	1.71983e-07	4.28264	1.71983e-07	4.77633	1.71983e-07	4.07568	1.71983e-07	4.37822	4.37822	20.7958	***
CHsGV10000347	CHsGV10000347	ENSG00000121931	XM_011541768.1	55791	LRIF1	ligand dependent nuclear receptor interacting factor 1	GO:0006351 transcription, DNA-templated,GO:0006355 regulation of transcription, DNA-templated	GO:0005515 protein binding,GO:0042974 retinoic acid receptor binding	GO:0000784 nuclear chromosome, telomeric region,GO:0005634 nucleus,GO:0005815 microtubule organizing center,GO:0016363 nuclear matrix			133.778	20.2604	130.985	28.0784	281.646	1.71983e-07	1.71983e-07	7.06369	4.34059	7.03326	4.81139	8.13774	3.05066	7.41156	4.3609	20.5477	***
AHsV10000575	AHsV10000575	ENSG00000125730	NM_000064.3	718	C3	complement component 3	GO:0001798 positive regulation of type IIa hypersensitivity,GO:0001934 positive regulation of protein phosphorylation,GO:0001970 positive regulation of activation of membrane attack complex,GO:0002507 tolerance induction,GO:0006631 fatty acid metabolic process,GO:0006954 inflammatory response,GO:0006955 immune response,GO:0006956 complement activation,GO:0006957 complement activation, alternative…	GO:0004866 endopeptidase inhibitor activity,GO:0005102 receptor binding,GO:0005515 protein binding,GO:0008289 lipid binding,GO:0031715 C5L2 anaphylatoxin chemotactic receptor binding,GO:0048037 cofactor binding	GO:0005576 extracellular region,GO:0005615 extracellular space,GO:0005886 plasma membrane,GO:0070062 extracellular exosome,GO:0072562 blood microparticle			58.1126	2.57009	20.6933	1.98798	35.3805	1.71983e-07	1.71983e-07	5.86078	1.36182	4.37109	0.991304	5.14488	0.784374	5.12559	4.34121	20.2691	***
AHsV10002061	AHsV10002061	ENSG00000136826	NM_001314052.1	9314	KLF4	Kruppel-like factor 4 (gut)	GO:0000122 negative regulation of transcription from RNA polymerase II promoter,GO:0006366 transcription from RNA polymerase II promoter,GO:0007500 mesodermal cell fate determination,GO:0008285 negative regulation of cell proliferation,GO:0009913 epidermal cell differentiation,GO:0014067 negative regulation of phosphatidylinositol 3-kinase signaling,GO:0014740 negative regulation of muscle hyperp…	GO:0000987 core promoter proximal region sequence-specific DNA binding,GO:0001010 transcription factor activity, sequence-specific DNA binding transcription factor recruiting,GO:0001047 core promoter binding,GO:0001077 transcriptional activator activity, RNA polymerase II core promoter proximal region sequence-specific binding,GO:0001085 RNA polymerase II transcription factor binding,GO:0001190 t…	GO:0000790 nuclear chromatin,GO:0005654 nucleoplasm,GO:0005719 nuclear euchromatin,GO:0005737 cytoplasm,GO:0044798 nuclear transcription factor complex			389.231	278.119	790.387	25.4673	191.7	1.71983e-07	1.71983e-07	8.60448	8.11956	9.62642	4.67058	7.5827	4.26338	8.60454	4.34116	20.2684	***
H200000084	H200000084	ENSG00000118785	NM_001040060.1	6696	SPP1	secreted phosphoprotein 1	GO:0001649 osteoblast differentiation,GO:0006954 inflammatory response,GO:0007155 cell adhesion,GO:0007566 embryo implantation,GO:0010811 positive regulation of cell-substrate adhesion,GO:0022617 extracellular matrix disassembly,GO:0030198 extracellular matrix organization,GO:0030593 neutrophil chemotaxis,GO:0031214 biomineral tissue development,GO:0033280 response to vitamin D,GO:0045780 positiv…	GO:0005125 cytokine activity,GO:0005515 protein binding,GO:0050840 extracellular matrix binding	GO:0005576 extracellular region,GO:0005615 extracellular space,GO:0042995 cell projection,GO:0045177 apical part of cell,GO:0048471 perinuclear region of cytoplasm,GO:0070062 extracellular exosome			270.632	32.2815	187.053	45.0231	237.515	1.71983e-07	1.71983e-07	8.08019	5.01264	7.5473	5.49259	7.89187	3.50174	7.83979	4.33804	20.2247	***
EHsV10000006	EHsV10000006	ENSG00000184557	NM_003955.4	9021	SOCS3	suppressor of cytokine signaling 3	GO:0001666 response to hypoxia,GO:0007259 JAK-STAT cascade,GO:0007568 aging,GO:0009408 response to heat,GO:0010332 response to gamma radiation,GO:0016567 protein ubiquitination,GO:0019221 cytokine-mediated signaling pathway,GO:0031100 organ regeneration,GO:0032094 response to food,GO:0032355 response to estradiol,GO:0032496 response to lipopolysaccharide,GO:0032570 response to progesterone,GO:003…	GO:0004860 protein kinase inhibitor activity,GO:0005515 protein binding	GO:0005737 cytoplasm,GO:0005829 cytosol	24.408	18.4857	6062.06	693.131	1430.22	312.595	3741.38	4.60928	4.20834	12.5656	9.43698	10.482	8.28815	11.8694	7.31116	11.639	4.32783	20.082	***
H200006954	H200006954	ENSG00000118849	NM_002888.3	5918	RARRES1	retinoic acid receptor responder (tazarotene induced) 1	GO:0008285 negative regulation of cell proliferation	-	GO:0016021 integral component of membrane,GO:0070062 extracellular exosome			22.4383		14.2979		22.6197	1.71983e-07	1.71983e-07	4.48789	1.71983e-07	3.83773	1.71983e-07	4.49951	1.71983e-07	4.27504	4.27504	19.3605	***
AHsV10000176	AHsV10000176	ENSG00000158481	NM_001765.2	911	CD1C	CD1c molecule	GO:0002250 adaptive immune response,GO:0002286 T cell activation involved in immune response,GO:0048007 antigen processing and presentation, exogenous lipid antigen via MHC class Ib	GO:0030881 beta-2-microglobulin binding,GO:0030883 endogenous lipid antigen binding,GO:0030884 exogenous lipid antigen binding,GO:0051861 glycolipid binding,GO:0071723 lipopeptide binding	GO:0005764 lysosome,GO:0005886 plasma membrane,GO:0005887 integral component of plasma membrane,GO:0010008 endosome membrane			11.973		23.8129		24.5912	1.71983e-07	1.71983e-07	3.58171	1.71983e-07	4.57367	1.71983e-07	4.62007	1.71983e-07	4.25849	4.25849	19.1396	***
CHsGV10003016	CHsGV10003016	ENSG00000106565	XM_006715933.2	28959	TMEM176B	transmembrane protein 176B	GO:0009887 organ morphogenesis,GO:0030154 cell differentiation,GO:2001199 negative regulation of dendritic cell differentiation	-	GO:0016021 integral component of membrane,GO:0031965 nuclear membrane	24.7981	19.9539	351.053	9.98917	285.873	11.5048	149.211	4.63216	4.3186	8.45555	3.32037	8.15923	3.52416	7.22121	3.72104	7.94533	4.22429	18.6912	***
DHsGV10000075	DHsGV10000075	ENSG00000260805	-	-	RP11-61J19.5	-	-	-	-			6.13006		96.3492		10.295	1.71983e-07	1.71983e-07	2.6159	1.71983e-07	6.5902	1.71983e-07	3.36388	1.71983e-07	4.18999	4.18999	18.2521	***
CHsGV10000637	CHsGV10000637	ENSG00000108691	NM_002982.3	6347	CCL2	C-C motif chemokine ligand 2	GO:0000165 MAPK cascade,GO:0001525 angiogenesis,GO:0001666 response to hypoxia,GO:0001912 positive regulation of leukocyte mediated cytotoxicity,GO:0001938 positive regulation of endothelial cell proliferation,GO:0002523 leukocyte migration involved in inflammatory response,GO:0002548 monocyte chemotaxis,GO:0002693 positive regulation of cellular extravasation,GO:0006468 protein phosphorylation,G…	GO:0004672 protein kinase activity,GO:0005102 receptor binding,GO:0008009 chemokine activity,GO:0008201 heparin binding,GO:0031727 CCR2 chemokine receptor binding	GO:0005576 extracellular region,GO:0005615 extracellular space,GO:0005791 rough endoplasmic reticulum,GO:0030139 endocytic vesicle,GO:0030425 dendrite,GO:0043204 perikaryon,GO:0043679 axon terminus,GO:0044299 C-fiber,GO:0045202 synapse,GO:0048471 perinuclear region of cytoplasm		12.9465	44.6703		98.7525	5.51054	97.1785	1.71983e-07	3.69449	5.48125	1.71983e-07	6.62575	2.46219	6.60257	2.05223	6.23652	4.18429	18.1801	***
H200009229	H200009229	ENSG00000103811	XM_005254181.2	1512	CTSH	cathepsin H	GO:0001656 metanephros development,GO:0001913 T cell mediated cytotoxicity,GO:0002250 adaptive immune response,GO:0002764 immune response-regulating signaling pathway,GO:0006508 proteolysis,GO:0006919 activation of cysteine-type endopeptidase activity involved in apoptotic process,GO:0008284 positive regulation of cell proliferation,GO:0010628 positive regulation of gene expression,GO:0010634 pos…	GO:0004175 endopeptidase activity,GO:0004177 aminopeptidase activity,GO:0004197 cysteine-type endopeptidase activity,GO:0004252 serine-type endopeptidase activity,GO:0005515 protein binding,GO:0008233 peptidase activity,GO:0008234 cysteine-type peptidase activity,GO:0008656 cysteine-type endopeptidase activator activity involved in apoptotic process,GO:0030108 HLA-A specific activating MHC class …	GO:0005615 extracellular space,GO:0005764 lysosome,GO:0005829 cytosol,GO:0070062 extracellular exosome,GO:0097208 alveolar lamellar body,GO:0097486 multivesicular body lumen	12.1916	10.4722	630.281	26.1966	272.701	14.7409	139.418	3.60781	3.38849	9.29985	4.71131	8.09118	3.88175	7.12327	3.99385	8.17143	4.17758	18.0958	***
H200014244	H200014244	ENSG00000112799	NM_004271.3	9450	LY86	lymphocyte antigen 86	GO:0006915 apoptotic process,GO:0006954 inflammatory response,GO:0006959 humoral immune response,GO:0008283 cell proliferation,GO:0031666 positive regulation of lipopolysaccharide-mediated signaling pathway,GO:0045087 innate immune response	-	GO:0005615 extracellular space,GO:0005886 plasma membrane			13.0133		70.2053	5.42454	32.4459	1.71983e-07	1.71983e-07	3.70191	1.71983e-07	6.13351	2.4395	5.01996	0.813167	4.95179	4.13863	17.6137	***
H200010203	H200010203	ENSG00000155097	NM_001695.4	528	ATP6V1C1	ATPase H+ transporting V1 subunit C1	GO:0006879 cellular iron ion homeostasis,GO:0008286 insulin receptor signaling pathway,GO:0015991 ATP hydrolysis coupled proton transport,GO:0015992 proton transport,GO:0033572 transferrin transport,GO:0034220 ion transmembrane transport,GO:0045454 cell redox homeostasis,GO:0055085 transmembrane transport	GO:0005215 transporter activity,GO:0005515 protein binding,GO:0008553 hydrogen-exporting ATPase activity, phosphorylative mechanism,GO:0046961 proton-transporting ATPase activity, rotational mechanism	GO:0005765 lysosomal membrane,GO:0005829 cytosol,GO:0005886 plasma membrane,GO:0016469 proton-transporting two-sector ATPase complex,GO:0031410 cytoplasmic vesicle,GO:0033180 proton-transporting V-type ATPase, V1 domain,GO:0045177 apical part of cell,GO:0070062 extracellular exosome	6.59773		304.303	150.219	655.524	119.291	488.031	2.72197	1.71983e-07	8.24936	7.23093	9.3565	6.89835	8.93083	4.70976	8.84557	4.13581	17.5793	***
opHsV0400004804	opHsV0400004804	ENSG00000130208	NM_001645.3	341	APOC1	apolipoprotein C-I	GO:0006629 lipid metabolic process,GO:0006641 triglyceride metabolic process,GO:0008203 cholesterol metabolic process,GO:0010873 positive regulation of cholesterol esterification,GO:0010900 negative regulation of phosphatidylcholine catabolic process,GO:0010916 negative regulation of very-low-density lipoprotein particle clearance,GO:0032374 regulation of cholesterol transport,GO:0032375 negative…	GO:0004859 phospholipase inhibitor activity,GO:0005504 fatty acid binding,GO:0031210 phosphatidylcholine binding,GO:0055102 lipase inhibitor activity,GO:0060228 phosphatidylcholine-sterol O-acyltransferase activator activity	GO:0005783 endoplasmic reticulum,GO:0034361 very-low-density lipoprotein particle,GO:0034364 high-density lipoprotein particle,GO:0042627 chylomicron,GO:0070062 extracellular exosome	13.433	17.173	115.153	7.55273	498.864	6.88789	81.9909	3.74771	4.10207	6.84741	2.917	8.9625	2.78406	6.35739	3.26771	7.3891	4.12139	17.4045	***
H200011876	H200011876	ENSG00000105967	XM_011515974.1	22797	TFEC	transcription factor EC	GO:0006351 transcription, DNA-templated,GO:0006355 regulation of transcription, DNA-templated,GO:0034605 cellular response to heat,GO:1903507 negative regulation of nucleic acid-templated transcription	GO:0003677 DNA binding,GO:0003700 transcription factor activity, sequence-specific DNA binding,GO:0003713 transcription coactivator activity,GO:0003714 transcription corepressor activity,GO:0005515 protein binding,GO:0046983 protein dimerization activity	GO:0005654 nucleoplasm,GO:0005737 cytoplasm	11.5912		156.769	37.6688	79.2065	3.24366	51.106	3.53496	1.71983e-07	7.2925	5.2353	6.30755	1.69762	5.67542	2.31097	6.42516	4.11418	17.3178	***
H300022820	H300022820	-	-	-	-	-	-	-	-	364.147	131.074	1320.29	35.7869	3066.77	23.7312	141.084	8.50838	7.03423	10.3666	5.16136	11.5825	4.56871	7.14041	5.5881	9.69652	4.10842	17.2487	***
H300020454	H300020454	ENSG00000150540	NM_006895.2	3176	HNMT	histamine N-methyltransferase	GO:0001887 selenium compound metabolic process,GO:0002347 response to tumor cell,GO:0006548 histidine catabolic process,GO:0006972 hyperosmotic response,GO:0007420 brain development,GO:0007585 respiratory gaseous exchange,GO:0014075 response to amine,GO:0032259 methylation,GO:0034641 cellular nitrogen compound metabolic process,GO:0035902 response to immobilization stress,GO:0042220 response to c…	GO:0046539 histamine N-methyltransferase activity	GO:0005654 nucleoplasm,GO:0005737 cytoplasm,GO:0005829 cytosol,GO:0043005 neuron projection,GO:0070062 extracellular exosome		3.08322	32.9653		36.8946	2.44074	30.6451	1.71983e-07	1.62444	5.04288	1.71983e-07	5.20534	1.28732	4.93758	0.970586	5.06193	4.09135	17.0458	***
opHsV0400000672	opHsV0400000672	-	NM_001288995.1	3429	IFI27	interferon, alpha-inducible protein 27	GO:0000122 negative regulation of transcription from RNA polymerase II promoter,GO:0006919 activation of cysteine-type endopeptidase activity involved in apoptotic process,GO:0019221 cytokine-mediated signaling pathway,GO:0046825 regulation of protein export from nucleus,GO:0060337 type I interferon signaling pathway,GO:0097190 apoptotic signaling pathway	GO:0001102 RNA polymerase II activating transcription factor binding,GO:0003674 molecular_function,GO:0005521 lamin binding	GO:0005637 nuclear inner membrane,GO:0005739 mitochondrion,GO:0005741 mitochondrial outer membrane,GO:0016021 integral component of membrane	23.5839	26.3565	27.7098		56.1153		82.2766	4.55973	4.72009	4.79233	1.71983e-07	5.81032	1.71983e-07	6.36241	1.57336	5.65502	4.08166	16.9317	***
CHsGV10000121	CHsGV10000121	ENSG00000169908	NM_014220.2	4071	TM4SF1	transmembrane 4 L six family member 1	GO:0008150 biological_process	GO:0003674 molecular_function	GO:0005887 integral component of plasma membrane			32.3692		12.4763		11.8769	1.71983e-07	1.71983e-07	5.01655	1.71983e-07	3.64112	1.71983e-07	3.57008	1.71983e-07	4.07592	4.07592	16.8645	***
H200010422	H200010422	ENSG00000138363	NM_004044.6	471	ATIC	5-aminoimidazole-4-carboxamide ribonucleotide formyltransferase/IMP cyclohydrolase	GO:0003360 brainstem development,GO:0006139 nucleobase-containing compound metabolic process,GO:0006144 purine nucleobase metabolic process,GO:0006189 'de novo' IMP biosynthetic process,GO:0009116 nucleoside metabolic process,GO:0009168 purine ribonucleoside monophosphate biosynthetic process,GO:0010035 response to inorganic substance,GO:0021549 cerebellum development,GO:0021987 cerebral cortex d…	GO:0003937 IMP cyclohydrolase activity,GO:0004643 phosphoribosylaminoimidazolecarboxamide formyltransferase activity,GO:0042803 protein homodimerization activity	GO:0005739 mitochondrion,GO:0005829 cytosol,GO:0016020 membrane,GO:0070062 extracellular exosome	4.54297		19.0646		31.8285	1.8043	12.6855	2.18364	1.71983e-07	4.25283	1.71983e-07	4.99225	0.851436	3.6651	0.283812	4.30339	4.01958	16.2186	***
H300005750	H300005750	ENSG00000215895	-	-	RP11-334L9.1	-	-	-	-			709.294	354.988	1487.53	431.362	611.541	1.71983e-07	1.71983e-07	9.47024	8.47163	10.5387	8.75276	9.25631	5.74146	9.75508	4.01362	16.1518	***
H300009422	H300009422	ENSG00000255964	-	-	RP11-69M1.3	-	-	-	-			171.26	35.1035	278.288	45.1068	139.118	1.71983e-07	1.71983e-07	7.42004	5.13354	8.12044	5.49527	7.12017	3.54294	7.55355	4.01061	16.1181	***
DHsGV10002297	DHsGV10002297	ENSG00000185291	NM_002183.3	3563	IL3RA	interleukin 3 receptor subunit alpha	GO:0000165 MAPK cascade,GO:0000186 activation of MAPKK activity,GO:0007173 epidermal growth factor receptor signaling pathway,GO:0007264 small GTPase mediated signal transduction,GO:0007265 Ras protein signal transduction,GO:0007411 axon guidance,GO:0008286 insulin receptor signaling pathway,GO:0008543 fibroblast growth factor receptor signaling pathway,GO:0036016 cellular response to interleukin…	GO:0004912 interleukin-3 receptor activity	GO:0005622 intracellular,GO:0005886 plasma membrane,GO:0016021 integral component of membrane	5.97269		81.8716	4.36932	29.9175	4.71131	34.4194	2.57838	1.71983e-07	6.35529	2.12741	4.90292	2.23613	5.10515	1.45451	5.45445	3.99994	15.9993	***
H200011765	H200011765	ENSG00000152137	NM_014365.2	26353	HSPB8	heat shock protein family B (small) member 8	GO:0008150 biological_process,GO:0034605 cellular response to heat,GO:1900034 regulation of cellular response to heat	GO:0004672 protein kinase activity,GO:0005515 protein binding,GO:0042802 identical protein binding	GO:0005622 intracellular,GO:0005634 nucleus,GO:0005654 nucleoplasm,GO:0005737 cytoplasm,GO:0005794 Golgi apparatus			11.3236		7.91327		45.4389	1.71983e-07	1.71983e-07	3.50126	1.71983e-07	2.98427	1.71983e-07	5.50586	1.71983e-07	3.99713	3.99713	15.9682	***
H200016032	H200016032	ENSG00000126262	NM_005306.2	2867	FFAR2	free fatty acid receptor 2	GO:0002232 leukocyte chemotaxis involved in inflammatory response,GO:0002385 mucosal immune response,GO:0002673 regulation of acute inflammatory response,GO:0002720 positive regulation of cytokine production involved in immune response,GO:0002752 cell surface pattern recognition receptor signaling pathway,GO:0002879 positive regulation of acute inflammatory response to non-antigenic stimulus,GO:0…	GO:0004930 G-protein coupled receptor activity,GO:0005515 protein binding,GO:0008289 lipid binding	GO:0005886 plasma membrane,GO:0005887 integral component of plasma membrane,GO:0042995 cell projection	9.31267	23.2534	5751.94	1684.05	3484.81	1043.75	8162.86	3.2192	4.53937	12.4898	10.7177	11.7669	10.0276	12.9949	8.42822	12.4172	3.98896	15.8781	***
AHsV10001566	AHsV10001566	ENSG00000135241	XR_927473.1	50640	PNPLA8	patatin like phospholipase domain containing 8	GO:0001516 prostaglandin biosynthetic process,GO:0006631 fatty acid metabolic process,GO:0006644 phospholipid metabolic process,GO:0008219 cell death,GO:0019369 arachidonic acid metabolic process,GO:0034638 phosphatidylcholine catabolic process,GO:0036151 phosphatidylcholine acyl-chain remodeling,GO:0036152 phosphatidylethanolamine acyl-chain remodeling,GO:0043651 linoleic acid metabolic process,…	GO:0004622 lysophospholipase activity,GO:0005524 ATP binding,GO:0047499 calcium-independent phospholipase A2 activity	GO:0000139 Golgi membrane,GO:0005622 intracellular,GO:0005777 peroxisome,GO:0005778 peroxisomal membrane,GO:0005789 endoplasmic reticulum membrane,GO:0016020 membrane,GO:0016021 integral component of membrane,GO:0048471 perinuclear region of cytoplasm			658.289	583.729	691.799	461.274	2258.44	1.71983e-07	1.71983e-07	9.36258	9.18916	9.43421	8.84948	11.1411	6.01288	9.9793	3.96642	15.6319	***
CHsGV10003651	CHsGV10003651	ENSG00000134028	XR_428306.1	27299	ADAMDEC1	ADAM-like, decysin 1	GO:0006508 proteolysis,GO:0006955 immune response,GO:0007162 negative regulation of cell adhesion	GO:0004222 metalloendopeptidase activity,GO:0008270 zinc ion binding	GO:0005575 cellular_component,GO:0005576 extracellular region	9.29633	10.1104	139.387	3.31829	74.3633	3.43391	42.1864	3.21666	3.33777	7.12296	1.73044	6.21652	1.77985	5.3987	2.28269	6.24606	3.96337	15.5989	***
H200008754	H200008754	ENSG00000138821	NM_022154.5	64116	SLC39A8	solute carrier family 39 member 8	GO:0006829 zinc II ion transport,GO:0055085 transmembrane transport,GO:0070574 cadmium ion transmembrane transport	GO:0046873 metal ion transmembrane transporter activity	GO:0005886 plasma membrane,GO:0016021 integral component of membrane,GO:0031090 organelle membrane		4.22922	66.19		24.5379	2.53269	24.2208	1.71983e-07	2.08039	6.04854	1.71983e-07	4.61694	1.34067	4.59817	1.14035	5.08788	3.94753	15.4286	***
H300022894	H300022894	ENSG00000198502	NM_002125.3	3127	HLA-DRB5	major histocompatibility complex, class II, DR beta 5	GO:0002381 immunoglobulin production involved in immunoglobulin mediated immune response,GO:0002437 inflammatory response to antigenic stimulus,GO:0002455 humoral immune response mediated by circulating immunoglobulin,GO:0006955 immune response,GO:0016045 detection of bacterium,GO:0019221 cytokine-mediated signaling pathway,GO:0019886 antigen processing and presentation of exogenous peptide antig…	GO:0042605 peptide antigen binding	GO:0000139 Golgi membrane,GO:0005615 extracellular space,GO:0005765 lysosomal membrane,GO:0005886 plasma membrane,GO:0009897 external side of plasma membrane,GO:0012507 ER to Golgi transport vesicle membrane,GO:0016020 membrane,GO:0030658 transport vesicle membrane,GO:0030666 endocytic vesicle membrane,GO:0030669 clathrin-coated endocytic vesicle membrane,GO:0031902 late endosome membrane,GO:0032…	242.027	337.476	2289.79	130.246	3925.4	78.4355	1367.19	7.91903	8.39864	11.161	7.02509	11.9386	6.29343	10.417	7.23905	11.1722	3.93315	15.2755	***
H300020562	H300020562	ENSG00000154640	NM_006806.4	10950	BTG3	BTG family member 3	GO:0008285 negative regulation of cell proliferation,GO:0045930 negative regulation of mitotic cell cycle	GO:0005515 protein binding	GO:0005737 cytoplasm			45.4965	7.88704	116.943	8.59777	45.2158	1.71983e-07	1.71983e-07	5.50768	2.97948	6.86967	3.10396	5.49875	2.02782	5.9587	3.93088	15.2516	***
CHsGV10000790	CHsGV10000790	ENSG00000115875	NM_001031684.2	6432	SRSF7	serine/arginine-rich splicing factor 7	GO:0000398 mRNA splicing, via spliceosome,GO:0006366 transcription from RNA polymerase II promoter,GO:0006369 termination of RNA polymerase II transcription,GO:0006397 mRNA processing,GO:0006406 mRNA export from nucleus,GO:0008380 RNA splicing,GO:0010467 gene expression,GO:0031124 mRNA 3'-end processing,GO:0048025 negative regulation of mRNA splicing, via spliceosome	GO:0000166 nucleotide binding,GO:0005515 protein binding,GO:0008270 zinc ion binding,GO:0044822 poly(A) RNA binding	GO:0005634 nucleus,GO:0005654 nucleoplasm,GO:0005737 cytoplasm,GO:0070062 extracellular exosome	3.07223		860.385	25.3282	101.824	33.9809	33.3978	1.61929	1.71983e-07	9.74884	4.66267	6.66993	5.08665	5.06168	3.24977	7.16015	3.91038	15.0363	***
opHsV0400003251	opHsV0400003251	ENSG00000187479	NM_001145033.1	387763	C11orf96	chromosome 11 open reading frame 96	-	-	-	6.81594	7.33516	63.1476	2.32707	50.4707		18.0438	2.76891	2.87483	5.98065	1.21851	5.65738	1.71983e-07	4.17343	1.36445	5.27049	3.90604	14.9912	***
AHsV10000019	AHsV10000019	ENSG00000161929	NM_001319190.1	388325	SCIMP	SLP adaptor and CSK interacting membrane protein	GO:0007127 meiosis I,GO:0070374 positive regulation of ERK1 and ERK2 cascade	GO:0005515 protein binding	GO:0001772 immunological synapse,GO:0016020 membrane,GO:0016021 integral component of membrane,GO:0031256 leading edge membrane,GO:0031259 uropod membrane,GO:0097197 tetraspanin-enriched microdomain			18.4474		18.6143		9.53993	1.71983e-07	1.71983e-07	4.20534	1.71983e-07	4.21834	1.71983e-07	3.25398	1.71983e-07	3.89255	3.89255	14.8517	***
AHsV10000439	AHsV10000439	ENSG00000163399	NM_000701.7	476	ATP1A1	ATPase Na+/K+ transporting subunit alpha 1	GO:0002026 regulation of the force of heart contraction,GO:0002028 regulation of sodium ion transport,GO:0006883 cellular sodium ion homeostasis,GO:0008217 regulation of blood pressure,GO:0010107 potassium ion import,GO:0010248 establishment or maintenance of transmembrane electrochemical gradient,GO:0015991 ATP hydrolysis coupled proton transport,GO:0016311 dephosphorylation,GO:0030007 cellular …	GO:0005391 sodium:potassium-exchanging ATPase activity,GO:0005515 protein binding,GO:0005524 ATP binding,GO:0016791 phosphatase activity,GO:0019901 protein kinase binding,GO:0019904 protein domain specific binding,GO:0030506 ankyrin binding,GO:0030955 potassium ion binding,GO:0031402 sodium ion binding,GO:0043531 ADP binding,GO:0043548 phosphatidylinositol 3-kinase binding,GO:0051087 chaperone bi…	GO:0005768 endosome,GO:0005783 endoplasmic reticulum,GO:0005794 Golgi apparatus,GO:0005886 plasma membrane,GO:0005890 sodium:potassium-exchanging ATPase complex,GO:0005901 caveola,GO:0014704 intercalated disc,GO:0016020 membrane,GO:0016021 integral component of membrane,GO:0016323 basolateral plasma membrane,GO:0016324 apical plasma membrane,GO:0030315 T-tubule,GO:0042383 sarcolemma,GO:0042470 me…			416.255	31.455	149.623	100.182	164.416	1.71983e-07	1.71983e-07	8.70132	4.97522	7.22519	6.64649	7.3612	3.8739	7.76257	3.88867	14.8118	***
H200000452	H200000452	ENSG00000134460	NM_001308242.1	3559	IL2RA	interleukin 2 receptor subunit alpha	GO:0000165 MAPK cascade,GO:0000186 activation of MAPKK activity,GO:0002437 inflammatory response to antigenic stimulus,GO:0002664 regulation of T cell tolerance induction,GO:0006915 apoptotic process,GO:0006924 activation-induced cell death of T cells,GO:0006954 inflammatory response,GO:0006955 immune response,GO:0007166 cell surface receptor signaling pathway,GO:0007173 epidermal growth factor r…	GO:0004911 interleukin-2 receptor activity,GO:0008144 drug binding,GO:0019976 interleukin-2 binding	GO:0005622 intracellular,GO:0005886 plasma membrane,GO:0009897 external side of plasma membrane,GO:0016021 integral component of membrane			51.5621	3.40526	9.74881		21.6173	1.71983e-07	1.71983e-07	5.68824	1.76776	3.28523	1.71983e-07	4.43412	0.589255	4.46919	3.87994	14.7224	***
H300003753	H300003753	ENSG00000132465	NM_144646.3	3512	JCHAIN	joining chain of multimeric IgA and IgM	GO:0001895 retina homeostasis,GO:0002250 adaptive immune response,GO:0003094 glomerular filtration,GO:0006955 immune response,GO:0019731 antibacterial humoral response,GO:0032461 positive regulation of protein oligomerization,GO:0045087 innate immune response,GO:0060267 positive regulation of respiratory burst	GO:0003697 single-stranded DNA binding,GO:0003823 antigen binding,GO:0019862 IgA binding,GO:0031210 phosphatidylcholine binding,GO:0034987 immunoglobulin receptor binding,GO:0042803 protein homodimerization activity,GO:0042834 peptidoglycan binding	GO:0005576 extracellular region,GO:0005615 extracellular space,GO:0070062 extracellular exosome,GO:0071748 monomeric IgA immunoglobulin complex,GO:0071750 dimeric IgA immunoglobulin complex,GO:0071751 secretory IgA immunoglobulin complex,GO:0071752 secretory dimeric IgA immunoglobulin complex,GO:0071756 pentameric IgM immunoglobulin complex,GO:0071757 hexameric IgM immunoglobulin complex,GO:00725…	60.1347	15.7882	160.355	27.1712	1664.95	21.9945	105.577	5.91013	3.98077	7.32513	4.76401	10.7013	4.45907	6.72216	4.40128	8.24952	3.84823	14.4023	***
H300002829	H300002829	ENSG00000127311	XM_005269234.1	92797	HELB	helicase (DNA) B	GO:0006260 DNA replication,GO:0006269 DNA replication, synthesis of RNA primer,GO:0006396 RNA processing,GO:0032508 DNA duplex unwinding	GO:0004004 ATP-dependent RNA helicase activity,GO:0005524 ATP binding,GO:0017116 single-stranded DNA-dependent ATP-dependent DNA helicase activity,GO:0043141 ATP-dependent 5'-3' DNA helicase activity,GO:0044822 poly(A) RNA binding	GO:0005658 alpha DNA polymerase:primase complex,GO:0005681 spliceosomal complex			143.272	5.3501	15.638	3.6053	25.6491	1.71983e-07	1.71983e-07	7.16261	2.41957	3.96698	1.85012	4.68084	1.42323	5.27014	3.84692	14.3892	***
H300008157	H300008157	ENSG00000258227	XM_011515995.1	23601	CLEC5A	C-type lectin domain family 5 member A	GO:0002076 osteoblast development,GO:0006968 cellular defense response,GO:0007165 signal transduction,GO:0030099 myeloid cell differentiation,GO:0033033 negative regulation of myeloid cell apoptotic process,GO:0043066 negative regulation of apoptotic process,GO:0045087 innate immune response,GO:0046718 viral entry into host cell,GO:0050715 positive regulation of cytokine secretion	GO:0001618 virus receptor activity,GO:0030246 carbohydrate binding	GO:0005886 plasma membrane,GO:0005887 integral component of plasma membrane,GO:0009986 cell surface	15.7442		269.709	17.5118	43.2351	8.41695	35.5036	3.97675	1.71983e-07	8.07526	4.13026	5.43413	3.0733	5.14989	2.40119	6.21976	3.81858	14.1093	***
H200000574	H200000574	ENSG00000137673	NM_002423.4	4316	MMP7	matrix metallopeptidase 7	GO:0002779 antibacterial peptide secretion,GO:0002780 antibacterial peptide biosynthetic process,GO:0006508 proteolysis,GO:0007568 aging,GO:0022617 extracellular matrix disassembly,GO:0030198 extracellular matrix organization,GO:0030574 collagen catabolic process,GO:0031667 response to nutrient levels,GO:0042127 regulation of cell proliferation,GO:0042493 response to drug,GO:0044849 estrous cycle…	GO:0004222 metalloendopeptidase activity,GO:0008201 heparin binding,GO:0008270 zinc ion binding	GO:0005576 extracellular region,GO:0005578 proteinaceous extracellular matrix,GO:0005615 extracellular space,GO:0009986 cell surface,GO:0070062 extracellular exosome	4.95226	3.05354	51.3643		12.6304	1.70661	22.5228	2.30809	1.61048	5.68269	1.71983e-07	3.65883	0.771133	4.49331	0.793872	4.61161	3.81774	14.1011	***
AHsV10000215	AHsV10000215	ENSG00000276600	NM_001304839.1	338382	RAB7B	RAB7B, member RAS oncogene family	GO:0007264 small GTPase mediated signal transduction,GO:0015031 protein transport,GO:0032755 positive regulation of interleukin-6 production,GO:0034144 negative regulation of toll-like receptor 4 signaling pathway,GO:0034164 negative regulation of toll-like receptor 9 signaling pathway,GO:0034499 late endosome to Golgi transport,GO:0045654 positive regulation of megakaryocyte differentiation,GO:0…	GO:0005525 GTP binding	GO:0005764 lysosome,GO:0005770 late endosome,GO:0005794 Golgi apparatus,GO:0005802 trans-Golgi network,GO:0030670 phagocytic vesicle membrane,GO:0045335 phagocytic vesicle			19.9335		14.9119		9.39864	1.71983e-07	1.71983e-07	4.31712	1.71983e-07	3.89839	1.71983e-07	3.23245	1.71983e-07	3.81599	3.81599	14.084	***
opHsV0400003905	opHsV0400003905	ENSG00000168685	NR_120485.1	3575	IL7R	interleukin 7 receptor	GO:0000018 regulation of DNA recombination,GO:0000902 cell morphogenesis,GO:0001915 negative regulation of T cell mediated cytotoxicity,GO:0002377 immunoglobulin production,GO:0006955 immune response,GO:0007165 signal transduction,GO:0007166 cell surface receptor signaling pathway,GO:0008361 regulation of cell size,GO:0010628 positive regulation of gene expression,GO:0016049 cell growth,GO:003021…	GO:0003823 antigen binding,GO:0004917 interleukin-7 receptor activity,GO:0005515 protein binding	GO:0005576 extracellular region,GO:0005886 plasma membrane,GO:0009897 external side of plasma membrane,GO:0016021 integral component of membrane	12.8163	11.3186	148.767	3.68095	284.894	12.1429	32.981	3.67991	3.50063	7.21691	1.88008	8.15428	3.60204	5.04356	2.99425	6.80492	3.81067	14.0322	***
H200006680	H200006680	ENSG00000134531	NM_001423.2	2012	EMP1	epithelial membrane protein 1	GO:0007275 multicellular organismal development,GO:0008219 cell death,GO:0008283 cell proliferation,GO:0008544 epidermis development,GO:0016049 cell growth,GO:0032060 bleb assembly	GO:0005515 protein binding	GO:0005886 plasma membrane,GO:0016020 membrane,GO:0016021 integral component of membrane	4.12535	3.73889	105.979	4.90166	52.985	3.79493	34.161	2.04452	1.90261	6.72764	2.29327	5.72751	1.92407	5.09428	2.03998	5.84981	3.80983	14.024	***
opHsV0400004192	opHsV0400004192	ENSG00000164733	XM_006716245.1	1508	CTSB	cathepsin B	GO:0002224 toll-like receptor signaling pathway,GO:0006508 proteolysis,GO:0006914 autophagy,GO:0007283 spermatogenesis,GO:0007519 skeletal muscle tissue development,GO:0009611 response to wounding,GO:0009749 response to glucose,GO:0014070 response to organic cyclic compound,GO:0014075 response to amine,GO:0022617 extracellular matrix disassembly,GO:0030198 extracellular matrix organization,GO:003…	GO:0004197 cysteine-type endopeptidase activity,GO:0005515 protein binding,GO:0005518 collagen binding,GO:0008233 peptidase activity,GO:0008234 cysteine-type peptidase activity,GO:0030984 kininogen binding,GO:0042277 peptide binding,GO:0043394 proteoglycan binding,GO:0043621 protein self-association	GO:0005576 extracellular region,GO:0005615 extracellular space,GO:0005622 intracellular,GO:0005730 nucleolus,GO:0005739 mitochondrion,GO:0005764 lysosome,GO:0005901 caveola,GO:0009897 external side of plasma membrane,GO:0016324 apical plasma membrane,GO:0036021 endolysosome lumen,GO:0042383 sarcolemma,GO:0042470 melanosome,GO:0043231 intracellular membrane-bounded organelle,GO:0048471 perinuclear…	61.5401	59.5892	1803.11	43.7296	939.957	95.0093	399.993	5.94345	5.89698	10.8163	5.45054	9.87645	6.57	8.64383	5.97251	9.77885	3.80634	13.9902	***
AHsV10002614	AHsV10002614	ENSG00000100336	NM_145660.2	80832	APOL4	apolipoprotein L4	GO:0006629 lipid metabolic process,GO:0006869 lipid transport,GO:0042157 lipoprotein metabolic process	GO:0003674 molecular_function,GO:0008289 lipid binding	GO:0005575 cellular_component,GO:0005615 extracellular space,GO:0043231 intracellular membrane-bounded organelle			33.9078		6.74987		11.9041	1.71983e-07	1.71983e-07	5.08355	1.71983e-07	2.75486	1.71983e-07	3.57339	1.71983e-07	3.80393	3.80393	13.9668	***
H200014446	H200014446	ENSG00000139679	NM_001162498.1	10161	LPAR6	lysophosphatidic acid receptor 6	GO:0007186 G-protein coupled receptor signaling pathway	GO:0004930 G-protein coupled receptor activity	GO:0005886 plasma membrane,GO:0016021 integral component of membrane	10.9418	8.83018	122.217	52.444	1096.89	14.3055	134.55	3.45178	3.14244	6.9333	5.71271	10.0992	3.8385	7.072	4.23122	8.03483	3.80362	13.9638	***
DHsGV10001816	DHsGV10001816	ENSG00000270835	-	-	AP001425.14	-	-	-	-			31.814		5.89996		14.4985	1.71983e-07	1.71983e-07	4.99159	1.71983e-07	2.5607	1.71983e-07	3.85783	1.71983e-07	3.80337	3.80337	13.9614	***
H200017080	H200017080	ENSG00000204388	NM_005346.4	3304	HSPA1B	heat shock protein family A (Hsp70) member 1B	GO:0010628 positive regulation of gene expression,GO:0010941 regulation of cell death,GO:0031396 regulation of protein ubiquitination,GO:0031397 negative regulation of protein ubiquitination,GO:0032757 positive regulation of interleukin-8 production,GO:0034599 cellular response to oxidative stress,GO:0034605 cellular response to heat,GO:0042026 protein refolding,GO:0046034 ATP metabolic process,G…	GO:0001618 virus receptor activity,GO:0001664 G-protein coupled receptor binding,GO:0005102 receptor binding,GO:0005515 protein binding,GO:0005524 ATP binding,GO:0016887 ATPase activity,GO:0019899 enzyme binding,GO:0031072 heat shock protein binding,GO:0031625 ubiquitin protein ligase binding,GO:0042623 ATPase activity, coupled,GO:0042826 histone deacetylase binding,GO:0044183 protein binding inv…	GO:0000151 ubiquitin ligase complex,GO:0005654 nucleoplasm,GO:0005737 cytoplasm,GO:0005814 centriole,GO:0005829 cytosol,GO:0005925 focal adhesion,GO:0016234 inclusion body,GO:0048471 perinuclear region of cytoplasm,GO:0072562 blood microparticle	253.968	247.063	2866.88	185.02	2690.11	142.279	2260.35	7.9885	7.94874	11.4853	7.53153	11.3934	7.15258	11.1423	7.54428	11.3403	3.79607	13.8909	***
AHsV10001352	AHsV10001352	ENSG00000113504	NM_006598.2	10723	SLC12A7	solute carrier family 12 member 7	GO:0006810 transport,GO:0006811 ion transport,GO:0006884 cell volume homeostasis,GO:0007268 synaptic transmission,GO:0055085 transmembrane transport,GO:0071805 potassium ion transmembrane transport,GO:1902476 chloride transmembrane transport	GO:0015379 potassium:chloride symporter activity,GO:0019901 protein kinase binding,GO:0022820 potassium ion symporter activity	GO:0005886 plasma membrane,GO:0005887 integral component of plasma membrane	4.54297		24.3984		8.28274		13.2094	2.18364	1.71983e-07	4.60872	1.71983e-07	3.05011	1.71983e-07	3.72349	1.71983e-07	3.7941	3.7941	13.872	***
H300002207	H300002207	ENSG00000129538	NM_002933.4	6035	RNASE1	ribonuclease A family member 1, pancreatic	GO:0090502 RNA phosphodiester bond hydrolysis, endonucleolytic	GO:0003676 nucleic acid binding,GO:0004522 ribonuclease A activity,GO:0005515 protein binding	GO:0070062 extracellular exosome	6.79404	3.55095	30.3723	2.04208	54.06	1.52866	17.2432	2.76427	1.8282	4.92468	1.03004	5.75649	0.612268	4.10796	1.15684	4.92971	3.77287	13.6694	***
CHsGV10001102	CHsGV10001102	ENSG00000173391	XM_011520683.1	4973	OLR1	oxidized low density lipoprotein (lectin-like) receptor 1	GO:0006508 proteolysis,GO:0006898 receptor-mediated endocytosis,GO:0006954 inflammatory response,GO:0007159 leukocyte cell-cell adhesion,GO:0007596 blood coagulation,GO:0008015 blood circulation,GO:0008219 cell death,GO:0042157 lipoprotein metabolic process,GO:0042542 response to hydrogen peroxide,GO:0050900 leukocyte migration	GO:0005041 low-density lipoprotein receptor activity,GO:0005515 protein binding,GO:0030246 carbohydrate binding	GO:0005654 nucleoplasm,GO:0005886 plasma membrane,GO:0005887 integral component of plasma membrane,GO:0016020 membrane,GO:0043231 intracellular membrane-bounded organelle,GO:0043235 receptor complex,GO:0045121 membrane raft,GO:0070062 extracellular exosome	17.5588	17.1758	170.245	13.8233	149.962	18.6353	421.152	4.13413	4.10231	7.41147	3.78903	7.22846	4.21997	8.7182	4.0371	7.78604	3.74894	13.4444	***
H200006122	H200006122	ENSG00000198805	NM_000270.3	4860	PNP	purine nucleoside phosphorylase	GO:0006139 nucleobase-containing compound metabolic process,GO:0006144 purine nucleobase metabolic process,GO:0006148 inosine catabolic process,GO:0006195 purine nucleotide catabolic process,GO:0006738 nicotinamide riboside catabolic process,GO:0006955 immune response,GO:0034356 NAD biosynthesis via nicotinamide riboside salvage pathway,GO:0034418 urate biosynthetic process,GO:0042102 positive re…	GO:0001882 nucleoside binding,GO:0002060 purine nucleobase binding,GO:0004731 purine-nucleoside phosphorylase activity,GO:0008144 drug binding,GO:0042301 phosphate ion binding	GO:0005622 intracellular,GO:0005634 nucleus,GO:0005737 cytoplasm,GO:0005829 cytosol,GO:0005856 cytoskeleton,GO:0070062 extracellular exosome	4.14726		127.951	33.7236	320.949	28.2549	55.9041	2.05216	1.71983e-07	6.99945	5.07569	8.3262	4.82043	5.80488	3.29871	7.04351	3.74481	13.406	***
H300018876	H300018876	ENSG00000198721	NR_028588.1	10455	ECI2	enoyl-CoA delta isomerase 2	GO:0006635 fatty acid beta-oxidation,GO:0009062 fatty acid catabolic process	GO:0000062 fatty-acyl-CoA binding,GO:0004165 dodecenoyl-CoA delta-isomerase activity,GO:0005102 receptor binding	GO:0005654 nucleoplasm,GO:0005739 mitochondrion,GO:0005782 peroxisomal matrix,GO:0016020 membrane,GO:0043231 intracellular membrane-bounded organelle			14.5345		20.6502		7.80561	1.71983e-07	1.71983e-07	3.86141	1.71983e-07	4.36809	1.71983e-07	2.96451	1.71983e-07	3.73133	3.73133	13.2814	***
AHsV10001974	AHsV10001974	ENSG00000159459	NM_174916.2	197131	UBR1	ubiquitin protein ligase E3 component n-recognin 1	GO:0016567 protein ubiquitination,GO:0032007 negative regulation of TOR signaling,GO:0071233 cellular response to leucine,GO:0071596 ubiquitin-dependent protein catabolic process via the N-end rule pathway	GO:0008270 zinc ion binding,GO:0016874 ligase activity,GO:0061630 ubiquitin protein ligase activity,GO:0070728 leucine binding	GO:0000151 ubiquitin ligase complex,GO:0000502 proteasome complex,GO:0005737 cytoplasm,GO:0005829 cytosol			227.998	23.5739	75.0958	26.817	84.4904	1.71983e-07	1.71983e-07	7.83288	4.55912	6.23066	4.74507	6.40072	3.1014	6.82142	3.72002	13.1776	***
H200018807	H200018807	ENSG00000168569	NM_001080501.2	79064	TMEM223	transmembrane protein 223	-	-	GO:0016021 integral component of membrane	61.1798	51.9572	397.602		48.5468	5.14235	31.2841	5.93498	5.69925	8.63518	1.71983e-07	5.6013	2.36243	4.96736	2.68723	6.40128	3.71405	13.1233	***
H200008115	H200008115	ENSG00000108179	XM_005269379.1	10105	PPIF	peptidylprolyl isomerase F	GO:0000413 protein peptidyl-prolyl isomerization,GO:0002931 response to ischemia,GO:0006457 protein folding,GO:0008637 apoptotic mitochondrial changes,GO:0010849 regulation of proton-transporting ATPase activity, rotational mechanism,GO:0010939 regulation of necrotic cell death,GO:0032780 negative regulation of ATPase activity,GO:0043066 negative regulation of apoptotic process,GO:0046902 regulat…	GO:0003755 peptidyl-prolyl cis-trans isomerase activity,GO:0005515 protein binding,GO:0016018 cyclosporin A binding	GO:0005753 mitochondrial proton-transporting ATP synthase complex,GO:0005759 mitochondrial matrix,GO:0016020 membrane	111.41	110.063	4258.03	252.85	2969.41	301.049	1479.14	6.79973	6.78218	12.056	7.98214	11.536	8.23386	10.5305	7.66606	11.3742	3.7081	13.0692	***
opHsV0400002209	opHsV0400002209	ENSG00000232917	-	106480254	HSPE1P6	heat shock 10kDa protein 1 pseudogene 6	-	-	-	19.8182	16.5767	145.429	33.4479	847.198	31.9757	310.179	4.30876	4.05108	7.18417	5.06384	9.72656	4.9989	8.27696	4.70461	8.39589	3.69128	12.9177	***
H200005795	H200005795	ENSG00000072571	NM_012485.2	3161	HMMR	hyaluronan mediated motility receptor	GO:0005975 carbohydrate metabolic process,GO:0030203 glycosaminoglycan metabolic process,GO:0030212 hyaluronan metabolic process,GO:0030214 hyaluronan catabolic process,GO:0044281 small molecule metabolic process	GO:0005515 protein binding,GO:0005540 hyaluronic acid binding	GO:0005737 cytoplasm,GO:0005886 plasma membrane,GO:0009986 cell surface,GO:0016020 membrane			10.4977		18.122		11.2369	1.71983e-07	1.71983e-07	3.392	1.71983e-07	4.17967	1.71983e-07	3.49017	1.71983e-07	3.68728	3.68728	12.8819	***
H300019364	H300019364	ENSG00000134460	NM_001308242.1	3559	IL2RA	interleukin 2 receptor subunit alpha	GO:0000165 MAPK cascade,GO:0000186 activation of MAPKK activity,GO:0002437 inflammatory response to antigenic stimulus,GO:0002664 regulation of T cell tolerance induction,GO:0006915 apoptotic process,GO:0006924 activation-induced cell death of T cells,GO:0006954 inflammatory response,GO:0006955 immune response,GO:0007166 cell surface receptor signaling pathway,GO:0007173 epidermal growth factor r…	GO:0004911 interleukin-2 receptor activity,GO:0008144 drug binding,GO:0019976 interleukin-2 binding	GO:0005622 intracellular,GO:0005886 plasma membrane,GO:0009897 external side of plasma membrane,GO:0016021 integral component of membrane			15.3467		11.2106		12.2958	1.71983e-07	1.71983e-07	3.93986	1.71983e-07	3.48679	1.71983e-07	3.6201	1.71983e-07	3.68225	3.68225	12.8371	***
opHsV0400004274	opHsV0400004274	ENSG00000019582	NM_001025159.2	972	CD74	CD74 molecule	GO:0000187 activation of MAPK activity,GO:0001516 prostaglandin biosynthetic process,GO:0001961 positive regulation of cytokine-mediated signaling pathway,GO:0002606 positive regulation of dendritic cell antigen processing and presentation,GO:0002792 negative regulation of peptide secretion,GO:0002830 positive regulation of type 2 immune response,GO:0002906 negative regulation of mature B cell ap…	GO:0001540 beta-amyloid binding,GO:0004896 cytokine receptor activity,GO:0005515 protein binding,GO:0019955 cytokine binding,GO:0023026 MHC class II protein complex binding,GO:0035718 macrophage migration inhibitory factor binding,GO:0042289 MHC class II protein binding,GO:0042658 MHC class II protein binding, via antigen binding groove,GO:0042802 identical protein binding,GO:0044183 protein bind…	GO:0000139 Golgi membrane,GO:0005622 intracellular,GO:0005765 lysosomal membrane,GO:0005770 late endosome,GO:0005771 multivesicular body,GO:0005773 vacuole,GO:0005886 plasma membrane,GO:0009897 external side of plasma membrane,GO:0009986 cell surface,GO:0012507 ER to Golgi transport vesicle membrane,GO:0016020 membrane,GO:0016021 integral component of membrane,GO:0030658 transport vesicle membran…	7.64562	8.75389	977.242	252.808	1138.45	223.059	925.748	2.93463	3.12992	9.93257	7.9819	10.1529	7.80128	9.85448	6.30437	9.97997	3.6756	12.7781	***
H200006989	H200006989	ENSG00000110092	XM_006718653.2	595	CCND1	cyclin D1	GO:0000082 G1/S transition of mitotic cell cycle,GO:0000122 negative regulation of transcription from RNA polymerase II promoter,GO:0000278 mitotic cell cycle,GO:0000320 re-entry into mitotic cell cycle,GO:0001889 liver development,GO:0001934 positive regulation of protein phosphorylation,GO:0006325 chromatin organization,GO:0006351 transcription, DNA-templated,GO:0006468 protein phosphorylation,…	GO:0003714 transcription corepressor activity,GO:0004672 protein kinase activity,GO:0005515 protein binding,GO:0008134 transcription factor binding,GO:0016538 cyclin-dependent protein serine/threonine kinase regulator activity,GO:0019899 enzyme binding,GO:0019901 protein kinase binding,GO:0032403 protein complex binding,GO:0042826 histone deacetylase binding,GO:0070064 proline-rich region binding	GO:0000307 cyclin-dependent protein kinase holoenzyme complex,GO:0005622 intracellular,GO:0005634 nucleus,GO:0005654 nucleoplasm,GO:0005829 cytosol,GO:0005923 bicellular tight junction,GO:0016020 membrane,GO:0017053 transcriptional repressor complex	3.09936	3.52128	24.7714		20.4369		14.2603	1.63197	1.8161	4.6306	1.71983e-07	4.35311	1.71983e-07	3.83393	0.605367	4.27255	3.66718	12.7037	***
AHsV10000878	AHsV10000878	ENSG00000143333	NM_002928.3	6004	RGS16	regulator of G-protein signaling 16	GO:0007186 G-protein coupled receptor signaling pathway,GO:0007601 visual perception,GO:0008277 regulation of G-protein coupled receptor protein signaling pathway,GO:0009968 negative regulation of signal transduction,GO:0043547 positive regulation of GTPase activity	GO:0005096 GTPase activator activity,GO:0005515 protein binding,GO:0005516 calmodulin binding	GO:0005737 cytoplasm,GO:0005886 plasma membrane,GO:0031224 intrinsic component of membrane,GO:0045121 membrane raft	9.91303	7.36625	91.2771	4.6753	86.8687	6.3272	52.8362	3.30933	2.88093	6.51218	2.22506	6.44076	2.66157	5.72346	2.58919	6.22547	3.63628	12.4345	***
AHsV10003072	AHsV10003072	ENSG00000087589	NM_001164114.1	57091	CASS4	Cas scaffolding protein family member 4	GO:0000160 phosphorelay signal transduction system,GO:0007155 cell adhesion,GO:0023014 signal transduction by protein phosphorylation	GO:0000155 phosphorelay sensor kinase activity	GO:0005737 cytoplasm,GO:0005856 cytoskeleton,GO:0005925 focal adhesion	4.34111	3.51703	788.156	159.67	934.518	358.366	513.539	2.11806	1.81436	9.62234	7.31895	9.86808	8.48529	9.00433	5.87287	9.49825	3.62538	12.341	***
H200014032	H200014032	ENSG00000135077	NM_032782.4	84868	HAVCR2	hepatitis A virus cellular receptor 2	GO:0002250 adaptive immune response,GO:0002519 natural killer cell tolerance induction,GO:0006954 inflammatory response,GO:0010629 negative regulation of gene expression,GO:0030886 negative regulation of myeloid dendritic cell activation,GO:0032088 negative regulation of NF-kappaB transcription factor activity,GO:0032687 negative regulation of interferon-alpha production,GO:0032689 negative regul…	GO:0046872 metal ion binding	GO:0009986 cell surface,GO:0016021 integral component of membrane,GO:0030054 cell junction,GO:0070062 extracellular exosome	44.4175	51.8427	75.0364		56.3179		22.9205	5.47306	5.69607	6.22952	1.71983e-07	5.81552	1.71983e-07	4.51856	1.89869	5.5212	3.62251	12.3164	***
H300012004	H300012004	ENSG00000043462	NM_005565.3	3937	LCP2	lymphocyte cytosolic protein 2	GO:0006955 immune response,GO:0007169 transmembrane receptor protein tyrosine kinase signaling pathway,GO:0007596 blood coagulation,GO:0030168 platelet activation,GO:0035556 intracellular signal transduction,GO:0038095 Fc-epsilon receptor signaling pathway,GO:0045087 innate immune response,GO:0045576 mast cell activation,GO:0045860 positive regulation of protein kinase activity,GO:0050663 cytokin…	GO:0005515 protein binding	GO:0005829 cytosol,GO:0005911 cell-cell junction,GO:0036398 TCR signalosome,GO:0044853 plasma membrane raft			48.318	23.1002	216.897	23.7349	97.0746	1.71983e-07	1.71983e-07	5.59449	4.52983	7.76087	4.56894	6.60102	3.03292	6.65213	3.6192	12.2882	***
H200012865	H200012865	ENSG00000173530	NM_003840.4	8793	TNFRSF10D	tumor necrosis factor receptor superfamily member 10d	GO:0006954 inflammatory response,GO:0006955 immune response,GO:0007165 signal transduction,GO:0007275 multicellular organismal development,GO:0008625 extrinsic apoptotic signaling pathway via death domain receptors,GO:0032496 response to lipopolysaccharide,GO:0033209 tumor necrosis factor-mediated signaling pathway,GO:0042127 regulation of cell proliferation,GO:0043066 negative regulation of apop…	GO:0004888 transmembrane signaling receptor activity,GO:0005031 tumor necrosis factor-activated receptor activity,GO:0045569 TRAIL binding	GO:0005887 integral component of plasma membrane	26.2143	25.4324	372.888	18.6141	107.852	14.2938	310.734	4.71228	4.6686	8.5426	4.21832	6.75291	3.83732	8.27954	4.24141	7.85835	3.61693	12.2689	***
H200000107	H200000107	ENSG00000121807	NM_001123041.2	729230	CCR2	chemokine (C-C motif) receptor 2	GO:0001974 blood vessel remodeling,GO:0002407 dendritic cell chemotaxis,GO:0002437 inflammatory response to antigenic stimulus,GO:0002827 positive regulation of T-helper 1 type immune response,GO:0002829 negative regulation of type 2 immune response,GO:0006874 cellular calcium ion homeostasis,GO:0006935 chemotaxis,GO:0006954 inflammatory response,GO:0006955 immune response,GO:0006968 cellular def…	GO:0004950 chemokine receptor activity,GO:0016493 C-C chemokine receptor activity,GO:0019901 protein kinase binding,GO:0031727 CCR2 chemokine receptor binding,GO:0042803 protein homodimerization activity,GO:0071791 chemokine (C-C motif) ligand 5 binding	GO:0005737 cytoplasm,GO:0005768 endosome,GO:0005829 cytosol,GO:0005886 plasma membrane,GO:0005887 integral component of plasma membrane,GO:0009986 cell surface,GO:0016021 integral component of membrane,GO:0030425 dendrite,GO:0043025 neuronal cell body,GO:0043204 perikaryon,GO:0048471 perinuclear region of cytoplasm			37.3948		6.62707	2.79377	20.8067	1.71983e-07	1.71983e-07	5.22476	1.71983e-07	2.72837	1.48221	4.37897	0.494071	4.1107	3.61663	12.2663	***
opHsV0400002461	opHsV0400002461	ENSG00000182718	XM_011521477.1	302	ANXA2	annexin A2	GO:0001525 angiogenesis,GO:0001765 membrane raft assembly,GO:0001934 positive regulation of protein phosphorylation,GO:0002091 negative regulation of receptor internalization,GO:0006900 membrane budding,GO:0006936 muscle contraction,GO:0007589 body fluid secretion,GO:0030199 collagen fibril organization,GO:0031340 positive regulation of vesicle fusion,GO:0032804 negative regulation of low-density…	GO:0002020 protease binding,GO:0005509 calcium ion binding,GO:0005515 protein binding,GO:0005544 calcium-dependent phospholipid binding,GO:0005546 phosphatidylinositol-4,5-bisphosphate binding,GO:0008092 cytoskeletal protein binding,GO:0017137 Rab GTPase binding,GO:0019834 phospholipase A2 inhibitor activity,GO:0030546 receptor activator activity,GO:0044548 S100 protein binding,GO:0044822 poly(A)…	GO:0001726 ruffle,GO:0005604 basement membrane,GO:0005615 extracellular space,GO:0005634 nucleus,GO:0005765 lysosomal membrane,GO:0005768 endosome,GO:0005769 early endosome,GO:0005811 lipid particle,GO:0005829 cytosol,GO:0005886 plasma membrane,GO:0005938 cell cortex,GO:0009986 cell surface,GO:0016020 membrane,GO:0016323 basolateral plasma membrane,GO:0019897 extrinsic component of plasma membran…	161.855	78.0892	1030.33	37.9371	670.758	49.8282	393.851	7.33856	6.28705	10.0089	5.24554	9.38965	5.63889	8.62151	5.72383	9.34001	3.61619	12.2626	***
H300022087	H300022087	ENSG00000095794	XM_011519336.1	1390	CREM	cAMP responsive element modulator	GO:0006006 glucose metabolic process,GO:0006351 transcription, DNA-templated,GO:0006355 regulation of transcription, DNA-templated,GO:0006631 fatty acid metabolic process,GO:0006687 glycosphingolipid metabolic process,GO:0007165 signal transduction,GO:0007275 multicellular organismal development,GO:0007283 spermatogenesis,GO:0030154 cell differentiation,GO:0032922 circadian regulation of gene exp…	GO:0001046 core promoter sequence-specific DNA binding,GO:0003677 DNA binding,GO:0003700 transcription factor activity, sequence-specific DNA binding,GO:0005515 protein binding,GO:0008140 cAMP response element binding protein binding	GO:0005634 nucleus,GO:0005667 transcription factor complex,GO:0005737 cytoplasm	19.6327	31.7799	960.972	762.796	3585.82	693.754	8636.46	4.29519	4.99004	9.90835	9.57515	11.8081	9.43828	13.0762	8.00116	11.5976	3.59639	12.0955	***
AHsV10002660	AHsV10002660	ENSG00000117090	NR_104401.1	6504	SLAMF1	signaling lymphocytic activation molecule family member 1	GO:0002250 adaptive immune response,GO:0002277 myeloid dendritic cell activation involved in immune response,GO:0006909 phagocytosis,GO:0007155 cell adhesion,GO:0007165 signal transduction,GO:0008284 positive regulation of cell proliferation,GO:0031338 regulation of vesicle fusion,GO:0032695 negative regulation of interleukin-12 production,GO:0032715 negative regulation of interleukin-6 productio…	GO:0001618 virus receptor activity,GO:0003823 antigen binding,GO:0004888 transmembrane signaling receptor activity,GO:0005515 protein binding	GO:0009897 external side of plasma membrane,GO:0016021 integral component of membrane,GO:0045335 phagocytic vesicle,GO:0070062 extracellular exosome	8.06292	3.33476	68.3022	7.9321	89.5262	5.97212	44.6566	3.0113	1.73758	6.09386	2.9877	6.48424	2.57824	5.4808	2.43451	6.01963	3.58512	12.0013	***
H200003804	H200003804	ENSG00000141540	XM_005257824.2	94015	TTYH2	tweety family member 2	GO:1902476 chloride transmembrane transport	GO:0005254 chloride channel activity,GO:0005515 protein binding	GO:0005886 plasma membrane,GO:0034707 chloride channel complex	9.07812		22.946		23.4327	4.06544	12.9519	3.18239	1.71983e-07	4.52017	1.71983e-07	4.55045	2.02341	3.6951	0.674471	4.25524	3.58077	11.9652	***
H300020099	H300020099	ENSG00000123342	XM_006719401.2	4327	MMP19	matrix metallopeptidase 19	GO:0001525 angiogenesis,GO:0001541 ovarian follicle development,GO:0001542 ovulation from ovarian follicle,GO:0001554 luteolysis,GO:0006508 proteolysis,GO:0009725 response to hormone,GO:0022617 extracellular matrix disassembly,GO:0030154 cell differentiation,GO:0030198 extracellular matrix organization,GO:0030574 collagen catabolic process,GO:0051591 response to cAMP	GO:0004222 metalloendopeptidase activity,GO:0005509 calcium ion binding,GO:0008270 zinc ion binding	GO:0005576 extracellular region,GO:0005578 proteinaceous extracellular matrix	4.32476		34.6967		14.4336		3.35592	2.11262	1.71983e-07	5.11673	1.71983e-07	3.85136	1.71983e-07	1.74671	1.71983e-07	3.5716	3.5716	11.8894	***
CHsGV10003963	CHsGV10003963	ENSG00000080824	XM_011536718.1	3320	HSP90AA1	heat shock protein 90kDa alpha family class A member 1	GO:0000086 G2/M transition of mitotic cell cycle,GO:0000278 mitotic cell cycle,GO:0006839 mitochondrial transport,GO:0006898 receptor-mediated endocytosis,GO:0006986 response to unfolded protein,GO:0006996 organelle organization,GO:0007165 signal transduction,GO:0007411 axon guidance,GO:0009408 response to heat,GO:0009409 response to cold,GO:0031396 regulation of protein ubiquitination,GO:0034605…	GO:0000166 nucleotide binding,GO:0005515 protein binding,GO:0005524 ATP binding,GO:0016887 ATPase activity,GO:0023026 MHC class II protein complex binding,GO:0030235 nitric-oxide synthase regulator activity,GO:0030911 TPR domain binding,GO:0042802 identical protein binding,GO:0042803 protein homodimerization activity,GO:0042826 histone deacetylase binding,GO:0044822 poly(A) RNA binding,GO:0051020…	GO:0005576 extracellular region,GO:0005634 nucleus,GO:0005654 nucleoplasm,GO:0005737 cytoplasm,GO:0005829 cytosol,GO:0005886 plasma membrane,GO:0016020 membrane,GO:0032587 ruffle membrane,GO:0042470 melanosome,GO:0043202 lysosomal lumen,GO:0043209 myelin sheath,GO:0070062 extracellular exosome,GO:0071682 endocytic vesicle lumen	27.2785	17.8301	5140.53	2749.83	6010.06	1743.09	4540.97	4.76969	4.15624	12.3277	11.4251	12.5532	10.7674	12.1488	8.78293	12.3432	3.56028	11.7965	***
AHsV10003381	AHsV10003381	ENSG00000198561	NM_001085469.1	1500	CTNND1	catenin delta 1	GO:0006351 transcription, DNA-templated,GO:0006355 regulation of transcription, DNA-templated,GO:0007155 cell adhesion,GO:0007420 brain development,GO:0016055 Wnt signaling pathway,GO:0016337 single organismal cell-cell adhesion,GO:0034329 cell junction assembly,GO:0034332 adherens junction organization,GO:0045216 cell-cell junction organization,GO:0048010 vascular endothelial growth factor recep…	GO:0005102 receptor binding,GO:0005515 protein binding,GO:0019901 protein kinase binding,GO:0045296 cadherin binding	GO:0005634 nucleus,GO:0005737 cytoplasm,GO:0005829 cytosol,GO:0005886 plasma membrane,GO:0005911 cell-cell junction,GO:0005915 zonula adherens,GO:0030027 lamellipodium,GO:0030426 growth cone,GO:0030496 midbody,GO:0043197 dendritic spine,GO:0070062 extracellular exosome	8.4941		30.5876		17.3281	4.07343	12.4099	3.08646	1.71983e-07	4.93488	1.71983e-07	4.11504	2.02625	3.63342	0.675415	4.22778	3.55236	11.7319	***
H200005935	H200005935	ENSG00000096384	NM_001271969.1	3326	HSP90AB1	heat shock protein 90kDa alpha family class B member 1	GO:0001890 placenta development,GO:0006457 protein folding,GO:0006986 response to unfolded protein,GO:0007411 axon guidance,GO:0009651 response to salt stress,GO:0019062 virion attachment to host cell,GO:0031396 regulation of protein ubiquitination,GO:0032092 positive regulation of protein binding,GO:0032435 negative regulation of proteasomal ubiquitin-dependent protein catabolic process,GO:00331…	GO:0002134 UTP binding,GO:0002135 CTP binding,GO:0003725 double-stranded RNA binding,GO:0005515 protein binding,GO:0005524 ATP binding,GO:0005525 GTP binding,GO:0017098 sulfonylurea receptor binding,GO:0019900 kinase binding,GO:0019901 protein kinase binding,GO:0023026 MHC class II protein complex binding,GO:0030235 nitric-oxide synthase regulator activity,GO:0030911 TPR domain binding,GO:0032564…	GO:0005654 nucleoplasm,GO:0005737 cytoplasm,GO:0005739 mitochondrion,GO:0005829 cytosol,GO:0008180 COP9 signalosome,GO:0009986 cell surface,GO:0016020 membrane,GO:0016234 inclusion body,GO:0016323 basolateral plasma membrane,GO:0016324 apical plasma membrane,GO:0031526 brush border membrane,GO:0042470 melanosome,GO:0070062 extracellular exosome	1496.11	751.547	2342.86	89.3395	2225.76	115.493	2360.57	10.547	9.55372	11.1941	6.48123	11.1201	6.85166	11.2049	7.62887	11.173	3.54415	11.6653	***
AHsV10001000	AHsV10001000	ENSG00000101017	NR_126502.1	958	CD40	CD40 molecule	GO:0001934 positive regulation of protein phosphorylation,GO:0002768 immune response-regulating cell surface receptor signaling pathway,GO:0006461 protein complex assembly,GO:0006874 cellular calcium ion homeostasis,GO:0006954 inflammatory response,GO:0006955 immune response,GO:0007275 multicellular organismal development,GO:0030168 platelet activation,GO:0030890 positive regulation of B cell pro…	GO:0003823 antigen binding,GO:0004871 signal transducer activity,GO:0004872 receptor activity,GO:0005031 tumor necrosis factor-activated receptor activity,GO:0005515 protein binding,GO:0019899 enzyme binding,GO:0031625 ubiquitin protein ligase binding	GO:0005615 extracellular space,GO:0005737 cytoplasm,GO:0005886 plasma membrane,GO:0005887 integral component of plasma membrane,GO:0009897 external side of plasma membrane,GO:0009986 cell surface,GO:0035631 CD40 receptor complex,GO:0043231 intracellular membrane-bounded organelle,GO:0070062 extracellular exosome	20.4621	19.1131	189.727	9.69678	132.633	7.87307	91.6607	4.35488	4.25649	7.56778	3.27751	7.0513	2.97693	6.51823	3.50364	7.04577	3.54213	11.649	***
CHsGV10002418	CHsGV10002418	ENSG00000185291	NM_002183.3	3563	IL3RA	interleukin 3 receptor subunit alpha	GO:0000165 MAPK cascade,GO:0000186 activation of MAPKK activity,GO:0007173 epidermal growth factor receptor signaling pathway,GO:0007264 small GTPase mediated signal transduction,GO:0007265 Ras protein signal transduction,GO:0007411 axon guidance,GO:0008286 insulin receptor signaling pathway,GO:0008543 fibroblast growth factor receptor signaling pathway,GO:0036016 cellular response to interleukin…	GO:0004912 interleukin-3 receptor activity	GO:0005622 intracellular,GO:0005886 plasma membrane,GO:0016021 integral component of membrane	9.72196	2.97724	170.928	12.9641	68.6282	14.0299	72.0426	3.28125	1.57398	7.41724	3.69645	6.10073	3.81043	6.17078	3.02695	6.56292	3.53597	11.5993	***
H300007657	H300007657	ENSG00000123975	NM_001827.2	1164	CKS2	CDC28 protein kinase regulatory subunit 2	GO:0000079 regulation of cyclin-dependent protein serine/threonine kinase activity,GO:0007127 meiosis I,GO:0008283 cell proliferation,GO:0051301 cell division	GO:0016538 cyclin-dependent protein serine/threonine kinase regulator activity	-	82.0545	64.5237	174.376	46.1284	1081.84	36.4964	884.606	6.35851	6.01176	7.44605	5.52759	10.0793	5.18968	9.78889	5.57634	9.10474	3.5284	11.5386	***
opHsV0400002476	opHsV0400002476	ENSG00000215093	-	100130211	EEF1A1P29	eukaryotic translation elongation factor 1 alpha 1 pseudogene 29	-	-	-	6.6113		198.602	36.598	161.58	73.1013	127.737	2.72493	1.71983e-07	7.63374	5.19369	7.3361	6.19182	6.99704	3.79517	7.32229	3.52712	11.5284	***
opHsV0400001658	opHsV0400001658	ENSG00000185222	NM_016303.2	51186	TCEAL9	transcription elongation factor A like 9	GO:0006357 regulation of transcription from RNA polymerase II promoter	GO:0050699 WW domain binding	GO:0005634 nucleus	6.82149	4.42282	21.4015		22.9609		13.7525	2.77009	2.14497	4.41964	1.71983e-07	4.52111	1.71983e-07	3.78162	0.714989	4.24079	3.5258	11.5178	***
H200012517	H200012517	ENSG00000168062	XM_011544750.1	116071	BATF2	basic leucine zipper ATF-like transcription factor 2	GO:0006351 transcription, DNA-templated,GO:0006357 regulation of transcription from RNA polymerase II promoter,GO:0042832 defense response to protozoan,GO:0043011 myeloid dendritic cell differentiation	GO:0000978 RNA polymerase II core promoter proximal region sequence-specific DNA binding,GO:0000982 transcription factor activity, RNA polymerase II core promoter proximal region sequence-specific binding,GO:0005515 protein binding	GO:0005634 nucleus	13.0018	16.547	363.156	98.4634	448.054	24.7338	360.473	3.70064	4.0485	8.50445	6.62152	8.80753	4.62841	8.49375	5.09947	8.60191	3.50243	11.3328	***
AHsV10000894	AHsV10000894	ENSG00000134955	NM_001145290.1	219855	SLC37A2	solute carrier family 37 member 2	GO:0006820 anion transport,GO:0008643 carbohydrate transport,GO:0055085 transmembrane transport	GO:0022857 transmembrane transporter activity	GO:0016021 integral component of membrane,GO:0070062 extracellular exosome	2.89472		20.9896		2.7588		24.2985	1.53342	1.71983e-07	4.39161	1.71983e-07	1.46404	1.71983e-07	4.60279	1.71983e-07	3.48615	3.48615	11.2056	***
H300018583	H300018583	ENSG00000090104	NM_002922.3	5996	RGS1	regulator of G-protein signaling 1	GO:0006955 immune response,GO:0007165 signal transduction,GO:0007186 G-protein coupled receptor signaling pathway,GO:0007193 adenylate cyclase-inhibiting G-protein coupled receptor signaling pathway,GO:0008277 regulation of G-protein coupled receptor protein signaling pathway,GO:0009968 negative regulation of signal transduction,GO:0043547 positive regulation of GTPase activity,GO:0061737 leukotr…	GO:0001965 G-protein alpha-subunit binding,GO:0005096 GTPase activator activity,GO:0005516 calmodulin binding	GO:0005737 cytoplasm,GO:0005829 cytosol,GO:0005886 plasma membrane,GO:0031234 extrinsic component of cytoplasmic side of plasma membrane	30.583	13.3322	375.157	207.243	3198.52	182.337	574.109	4.93466	3.73685	8.55135	7.69518	11.6432	7.51047	9.16518	6.31417	9.78657	3.47241	11.0994	***
H200001626	H200001626	ENSG00000114737	NM_013324.5	1154	CISH	cytokine inducible SH2-containing protein	GO:0001558 regulation of cell growth,GO:0006469 negative regulation of protein kinase activity,GO:0007205 protein kinase C-activating G-protein coupled receptor signaling pathway,GO:0016567 protein ubiquitination,GO:0019221 cytokine-mediated signaling pathway,GO:0035556 intracellular signal transduction,GO:0046426 negative regulation of JAK-STAT cascade,GO:0046627 negative regulation of insulin r…	GO:0003674 molecular_function,GO:0004860 protein kinase inhibitor activity,GO:0005515 protein binding	GO:0005575 cellular_component,GO:0005737 cytoplasm,GO:0005829 cytosol,GO:0005886 plasma membrane	26.6726	18.757	153.907	17.8819	576.74	19.8296	102.441	4.73729	4.22936	7.26591	4.16043	9.17178	4.30958	6.67865	4.23312	7.70545	3.47232	11.0987	***
H200000622	H200000622	ENSG00000174944	NM_014879.3	9934	P2RY14	purinergic receptor P2Y14	GO:0007186 G-protein coupled receptor signaling pathway,GO:0035589 G-protein coupled purinergic nucleotide receptor signaling pathway	GO:0045028 G-protein coupled purinergic nucleotide receptor activity,GO:0045029 UDP-activated nucleotide receptor activity	GO:0005886 plasma membrane,GO:0005887 integral component of plasma membrane,GO:0016021 integral component of membrane	7.228	7.79723	427.988	357.481	720.921	104.408	1285.01	2.8536	2.96296	8.74143	8.48173	9.4937	6.70609	10.3276	6.05026	9.5209	3.47064	11.0858	***
AHsV10001949	AHsV10001949	ENSG00000130826	NR_110022.1	1736	DKC1	dyskerin pseudouridine synthase 1	GO:0000495 box H/ACA snoRNA 3'-end processing,GO:0000723 telomere maintenance,GO:0006364 rRNA processing,GO:0006396 RNA processing,GO:0007004 telomere maintenance via telomerase,GO:0008283 cell proliferation,GO:0031118 rRNA pseudouridine synthesis,GO:0031120 snRNA pseudouridine synthesis,GO:0032212 positive regulation of telomere maintenance via telomerase,GO:0051973 positive regulation of telome…	GO:0003720 telomerase activity,GO:0003723 RNA binding,GO:0005515 protein binding,GO:0009982 pseudouridine synthase activity,GO:0034513 box H/ACA snoRNA binding,GO:0044822 poly(A) RNA binding,GO:0070034 telomerase RNA binding	GO:0005634 nucleus,GO:0005654 nucleoplasm,GO:0005697 telomerase holoenzyme complex,GO:0005730 nucleolus,GO:0005737 cytoplasm,GO:0031429 box H/ACA snoRNP complex,GO:0072589 box H/ACA scaRNP complex,GO:0090661 box H/ACA telomerase RNP complex			15.9321	3.62854	6.64862	14.5643	677.848	1.71983e-07	1.71983e-07	3.99386	1.85939	2.73305	3.86437	9.40482	1.90792	5.37725	3.46933	11.0757	***
opHsV0400003269	opHsV0400003269	ENSG00000270945	-	100132346	HSPE1P7	heat shock 10kDa protein 1 pseudogene 7	-	-	-	16.1044	17.8018	100.557	18.4235	489.052	21.546	192.884	4.00939	4.15395	6.65188	4.20347	8.93384	4.42935	7.59159	4.26226	7.72577	3.46351	11.0311	***
H300019523	H300019523	ENSG00000138378	NM_003151.3	6775	STAT4	signal transducer and activator of transcription 4	GO:0006351 transcription, DNA-templated,GO:0006468 protein phosphorylation,GO:0007259 JAK-STAT cascade,GO:0008283 cell proliferation,GO:0019221 cytokine-mediated signaling pathway,GO:0045944 positive regulation of transcription from RNA polymerase II promoter	GO:0000977 RNA polymerase II regulatory region sequence-specific DNA binding,GO:0003700 transcription factor activity, sequence-specific DNA binding,GO:0005515 protein binding	GO:0005654 nucleoplasm,GO:0005737 cytoplasm	6.81594	3.2443	27.8544	2.03775	52.3709	3.88893	23.5717	2.76891	1.69791	4.79983	1.02698	5.7107	1.95937	4.55898	1.56142	5.02317	3.46175	11.0177	***
H200011805	H200011805	ENSG00000166920	NM_197955.2	84419	C15orf48	chromosome 15 open reading frame 48	-	-	GO:0005634 nucleus,GO:0005739 mitochondrion	37.6313	172.645	502.418	103.297	3418.91	80.4169	1111.92	5.23386	7.43166	8.97274	6.69066	11.7393	6.32943	10.1188	6.81725	10.277	3.45972	11.0022	***
H300019778	H300019778	ENSG00000067057	XM_005252467.2	5214	PFKP	phosphofructokinase, platelet	GO:0005975 carbohydrate metabolic process,GO:0006002 fructose 6-phosphate metabolic process,GO:0006006 glucose metabolic process,GO:0044281 small molecule metabolic process,GO:0061621 canonical glycolysis,GO:0098779 mitophagy in response to mitochondrial depolarization	GO:0003872 6-phosphofructokinase activity,GO:0005524 ATP binding,GO:0032403 protein complex binding,GO:0046872 metal ion binding	GO:0005634 nucleus,GO:0005829 cytosol,GO:0016020 membrane,GO:0070062 extracellular exosome	24.5852	4.93434	46.8342	1.81572	42.4304	3.25166	19.0814	4.61972	2.30286	5.54949	0.860544	5.40703	1.70118	4.2541	1.62153	5.0702	3.44868	10.9183	***
H300006913	H300006913	ENSG00000108106	NM_014501.2	27338	UBE2S	ubiquitin conjugating enzyme E2S	GO:0006464 cellular protein modification process,GO:0010458 exit from mitosis,GO:0010994 free ubiquitin chain polymerization,GO:0031145 anaphase-promoting complex-dependent proteasomal ubiquitin-dependent protein catabolic process,GO:0035519 protein K29-linked ubiquitination,GO:0044314 protein K27-linked ubiquitination,GO:0051301 cell division,GO:0051488 activation of anaphase-promoting complex a…	GO:0004842 ubiquitin-protein transferase activity,GO:0005524 ATP binding,GO:0031625 ubiquitin protein ligase binding,GO:0061630 ubiquitin protein ligase activity,GO:0061631 ubiquitin conjugating enzyme activity	GO:0005680 anaphase-promoting complex,GO:0005737 cytoplasm	16.7239	13.7138	660.501	87.6661	592.737	57.127	223.698	4.06384	3.77755	9.36742	6.45395	9.21125	5.8361	7.80541	5.35587	8.79469	3.43882	10.844	***
AHsV10003554	AHsV10003554	ENSG00000128272	NM_001675.4	468	ATF4	activating transcription factor 4	GO:0006094 gluconeogenesis,GO:0006355 regulation of transcription, DNA-templated,GO:0006366 transcription from RNA polymerase II promoter,GO:0006520 cellular amino acid metabolic process,GO:0007214 gamma-aminobutyric acid signaling pathway,GO:0010575 positive regulation of vascular endothelial growth factor production,GO:0010628 positive regulation of gene expression,GO:0030968 endoplasmic reticu…	GO:0000977 RNA polymerase II regulatory region sequence-specific DNA binding,GO:0000978 RNA polymerase II core promoter proximal region sequence-specific DNA binding,GO:0000981 RNA polymerase II transcription factor activity, sequence-specific DNA binding,GO:0001046 core promoter sequence-specific DNA binding,GO:0001076 transcription factor activity, RNA polymerase II transcription factor binding…	GO:0005634 nucleus,GO:0005654 nucleoplasm,GO:0005737 cytoplasm,GO:0005815 microtubule organizing center,GO:0032590 dendrite membrane,GO:0034399 nuclear periphery,GO:0043005 neuron projection,GO:1990037 Lewy body core,GO:1990589 ATF4-CREB1 transcription factor complex,GO:1990590 ATF1-ATF4 transcription factor complex,GO:1990617 CHOP-ATF4 complex	5.56341	12.2145	1270.3	108.333	194.064	154.71	1049.85	2.47597	3.61052	10.311	6.75932	7.60039	7.27342	10.036	5.88109	9.31577	3.43468	10.8129	***
CHsGV10000227	CHsGV10000227	ENSG00000085662	XM_005250234.2	231	AKR1B1	aldo-keto reductase family 1, member B1 (aldose reductase)	GO:0001894 tissue homeostasis,GO:0005975 carbohydrate metabolic process,GO:0006000 fructose metabolic process,GO:0006061 sorbitol biosynthetic process,GO:0006700 C21-steroid hormone biosynthetic process,GO:0006950 response to stress,GO:0008202 steroid metabolic process,GO:0009414 response to water deprivation,GO:0018931 naphthalene metabolic process,GO:0031098 stress-activated protein kinase sign…	GO:0004032 alditol:NADP+ 1-oxidoreductase activity,GO:0004033 aldo-keto reductase (NADP) activity,GO:0009055 electron carrier activity,GO:0043795 glyceraldehyde oxidoreductase activity	GO:0005615 extracellular space,GO:0005654 nucleoplasm,GO:0005737 cytoplasm,GO:0005829 cytosol,GO:0032838 cell projection cytoplasm,GO:0033010 paranodal junction,GO:0042629 mast cell granule,GO:0043220 Schmidt-Lanterman incisure,GO:0048471 perinuclear region of cytoplasm,GO:0070062 extracellular exosome,GO:0097454 Schwann cell microvillus	21.7091	18.9181	336.256	10.0521	136.257	14.1233	73.3629	4.44022	4.2417	8.39342	3.32942	7.09018	3.82	6.19698	3.79704	7.22686	3.42982	10.7765	***
H300008469	H300008469	ENSG00000227295	-	646270	ELL2P1	elongation factor, RNA polymerase II, 2 pseudogene 1	-	-	-		3.46474	43.6869	37.4079	200.906	18.38	338.31	1.71983e-07	1.79275	5.44913	5.22527	7.65038	4.20006	8.4022	3.73936	7.16723	3.42787	10.762	***
AHsV10001833	AHsV10001833	-	NM_019111.4	3122	HLA-DRA	major histocompatibility complex, class II, DR alpha	GO:0002503 peptide antigen assembly with MHC class II protein complex,GO:0002504 antigen processing and presentation of peptide or polysaccharide antigen via MHC class II,GO:0002506 polysaccharide assembly with MHC class II protein complex,GO:0006955 immune response,GO:0016032 viral process,GO:0019221 cytokine-mediated signaling pathway,GO:0019886 antigen processing and presentation of exogenous …	GO:0023026 MHC class II protein complex binding,GO:0032395 MHC class II receptor activity,GO:0042605 peptide antigen binding	GO:0000139 Golgi membrane,GO:0005764 lysosome,GO:0005765 lysosomal membrane,GO:0005886 plasma membrane,GO:0005887 integral component of plasma membrane,GO:0009986 cell surface,GO:0012507 ER to Golgi transport vesicle membrane,GO:0030658 transport vesicle membrane,GO:0030666 endocytic vesicle membrane,GO:0030669 clathrin-coated endocytic vesicle membrane,GO:0031902 late endosome membrane,GO:003258…	1363.49	1420.22	11228.2	1068.37	15006	848.75	9518.36	10.4131	10.4719	13.4548	10.0612	13.8732	9.7292	13.2165	10.0874	13.5149	3.42743	10.7587	***
AHsV10000180	AHsV10000180	ENSG00000089041	XM_011538420.1	5027	P2RX7	purinergic receptor P2X 7	GO:0000187 activation of MAPK activity,GO:0000902 cell morphogenesis,GO:0001845 phagolysosome assembly,GO:0001916 positive regulation of T cell mediated cytotoxicity,GO:0002028 regulation of sodium ion transport,GO:0006468 protein phosphorylation,GO:0006509 membrane protein ectodomain proteolysis,GO:0006649 phospholipid transfer to membrane,GO:0006900 membrane budding,GO:0006954 inflammatory resp…	GO:0001530 lipopolysaccharide binding,GO:0001614 purinergic nucleotide receptor activity,GO:0004931 extracellular ATP-gated cation channel activity,GO:0005102 receptor binding,GO:0005515 protein binding,GO:0005524 ATP binding,GO:0042803 protein homodimerization activity	GO:0005639 integral component of nuclear inner membrane,GO:0005737 cytoplasm,GO:0005886 plasma membrane,GO:0005887 integral component of plasma membrane,GO:0005911 cell-cell junction,GO:0009897 external side of plasma membrane,GO:0016020 membrane,GO:0031594 neuromuscular junction,GO:0032059 bleb,GO:0043025 neuronal cell body,GO:0098793 presynapse			103.237		5.40874		2.20911	1.71983e-07	1.71983e-07	6.68982	1.71983e-07	2.43529	1.71983e-07	1.14347	1.71983e-07	3.42286	3.42286	10.7247	***
CHsGV10002768	CHsGV10002768	ENSG00000116824	XM_005271320.1	914	CD2	CD2 molecule	GO:0001766 membrane raft polarization,GO:0006915 apoptotic process,GO:0007166 cell surface receptor signaling pathway,GO:0007596 blood coagulation,GO:0016337 single organismal cell-cell adhesion,GO:0030101 natural killer cell activation,GO:0030887 positive regulation of myeloid dendritic cell activation,GO:0032760 positive regulation of tumor necrosis factor production,GO:0034113 heterotypic cell…	GO:0004872 receptor activity,GO:0005102 receptor binding,GO:0005515 protein binding,GO:0042803 protein homodimerization activity	GO:0005576 extracellular region,GO:0005886 plasma membrane,GO:0005887 integral component of plasma membrane,GO:0005911 cell-cell junction,GO:0009897 external side of plasma membrane,GO:0009898 cytoplasmic side of plasma membrane,GO:0009986 cell surface,GO:0046658 anchored component of plasma membrane	13.4358	9.57063	51.6753	6.19263	135.803	8.05019	83.6111	3.74801	3.25861	5.6914	2.63055	7.08537	3.00902	6.38562	2.96606	6.38747	3.4214	10.7138	***
H200010099	H200010099	ENSG00000273154	NM_001195654.1	84619	ZGPAT	zinc finger CCCH-type and G-patch domain containing	GO:0000122 negative regulation of transcription from RNA polymerase II promoter,GO:0006351 transcription, DNA-templated,GO:0007175 negative regulation of epidermal growth factor-activated receptor activity,GO:0045892 negative regulation of transcription, DNA-templated	GO:0000978 RNA polymerase II core promoter proximal region sequence-specific DNA binding,GO:0001078 transcriptional repressor activity, RNA polymerase II core promoter proximal region sequence-specific binding,GO:0003700 transcription factor activity, sequence-specific DNA binding,GO:0005515 protein binding,GO:0043565 sequence-specific DNA binding,GO:0046872 metal ion binding	GO:0005634 nucleus	19.5997	14.2027	384.237	22.397	332.982	34.1617	104.155	4.29276	3.82809	8.58586	4.48523	8.3793	5.09431	6.70259	4.46921	7.88925	3.42004	10.7037	***
AHsV10002824	AHsV10002824	ENSG00000182481	XM_011524783.1	3838	KPNA2	karyopherin subunit alpha 2	GO:0000018 regulation of DNA recombination,GO:0006259 DNA metabolic process,GO:0006281 DNA repair,GO:0006302 double-strand break repair,GO:0006607 NLS-bearing protein import into nucleus,GO:0019048 modulation by virus of host morphology or physiology,GO:0019054 modulation by virus of host process,GO:0019058 viral life cycle,GO:0019221 cytokine-mediated signaling pathway	GO:0005515 protein binding,GO:0008139 nuclear localization sequence binding,GO:0008565 protein transporter activity,GO:0042826 histone deacetylase binding,GO:0044822 poly(A) RNA binding	GO:0005643 nuclear pore,GO:0005654 nucleoplasm,GO:0005737 cytoplasm,GO:0005829 cytosol,GO:0016020 membrane	6.81316	4.30551	173.384	25.7889	143.701	38.6029	210.55	2.76832	2.10619	7.43783	4.68868	7.16693	5.27064	7.71802	4.02184	7.44092	3.41909	10.6967	***
H300012787	H300012787	ENSG00000145632	NM_001252226.1	10769	PLK2	polo like kinase 2	GO:0000082 G1/S transition of mitotic cell cycle,GO:0006468 protein phosphorylation,GO:0007052 mitotic spindle organization,GO:0007093 mitotic cell cycle checkpoint,GO:0007265 Ras protein signal transduction,GO:0007613 memory,GO:0010508 positive regulation of autophagy,GO:0018105 peptidyl-serine phosphorylation,GO:0032092 positive regulation of protein binding,GO:0032436 positive regulation of pr…	GO:0004674 protein serine/threonine kinase activity,GO:0004871 signal transducer activity,GO:0005515 protein binding,GO:0005524 ATP binding,GO:0032403 protein complex binding,GO:0043008 ATP-dependent protein binding	GO:0000785 chromatin,GO:0005622 intracellular,GO:0005737 cytoplasm,GO:0005813 centrosome,GO:0005814 centriole,GO:0030425 dendrite	10.1365	5.32577	891.294	37.8681	57.9585	59.0403	272.526	3.34148	2.41299	9.79976	5.24291	5.85695	5.88363	8.09025	4.51318	7.91565	3.40248	10.5742	***
H300015495	H300015495	ENSG00000196678	NM_001142725.1	112479	ERI2	ERI1 exoribonuclease family member 2	GO:0006259 DNA metabolic process,GO:0090305 nucleic acid phosphodiester bond hydrolysis	GO:0003676 nucleic acid binding,GO:0004527 exonuclease activity,GO:0008270 zinc ion binding	-	3.94261		19.8979				58.3217	1.97915	1.71983e-07	4.31455	1.71983e-07	1.71983e-07	1.71983e-07	5.86596	1.71983e-07	3.3935	3.3935	10.5086	***
H300020633	H300020633	ENSG00000156976	NM_001967.3	1974	EIF4A2	eukaryotic translation initiation factor 4A2	GO:0000288 nuclear-transcribed mRNA catabolic process, deadenylation-dependent decay,GO:0000289 nuclear-transcribed mRNA poly(A) tail shortening,GO:0006412 translation,GO:0006413 translational initiation,GO:0006446 regulation of translational initiation,GO:0010467 gene expression,GO:0010501 RNA secondary structure unwinding,GO:0016032 viral process,GO:0019221 cytokine-mediated signaling pathway,G…	GO:0003743 translation initiation factor activity,GO:0004004 ATP-dependent RNA helicase activity,GO:0004386 helicase activity,GO:0005515 protein binding,GO:0005524 ATP binding,GO:0016887 ATPase activity,GO:0044822 poly(A) RNA binding	GO:0005829 cytosol,GO:0016281 eukaryotic translation initiation factor 4F complex,GO:0048471 perinuclear region of cytoplasm	3.91793	6.89993	1151.68	515.43	972.077	405.294	1467.02	1.97009	2.78658	10.1695	9.00963	9.92493	8.66283	10.5187	6.81968	10.2044	3.3847	10.4447	***
opHsV0400006251	opHsV0400006251	ENSG00000185022	NM_001161574.1	23764	MAFF	v-maf avian musculoaponeurotic fibrosarcoma oncogene homolog F	GO:0001701 in utero embryonic development,GO:0006357 regulation of transcription from RNA polymerase II promoter,GO:0006366 transcription from RNA polymerase II promoter,GO:0007567 parturition,GO:0007596 blood coagulation,GO:0035914 skeletal muscle cell differentiation,GO:0045604 regulation of epidermal cell differentiation,GO:0045944 positive regulation of transcription from RNA polymerase II pr…	GO:0001228 transcriptional activator activity, RNA polymerase II transcription regulatory region sequence-specific binding,GO:0043565 sequence-specific DNA binding	GO:0005634 nucleus,GO:0005654 nucleoplasm,GO:0005739 mitochondrion	37.6121	33.6409	333.79	205.869	1034.42	62.6057	1412.46	5.23313	5.07215	8.3828	7.68558	10.0146	5.96822	10.464	6.24198	9.62046	3.37848	10.3998	***
AHsV10002131	AHsV10002131	ENSG00000234906	NR_037932.1	100533990	APOC4-APOC2	APOC4-APOC2 readthrough (NMD candidate)	-	-	-			11.5324	1.91627	41.9274		4.44916	1.71983e-07	1.71983e-07	3.52762	0.938302	5.38982	1.71983e-07	2.15353	0.312767	3.69032	3.37756	10.3931	***
H200008131	H200008131	ENSG00000118985	NM_012081.5	22936	ELL2	elongation factor for RNA polymerase II 2	GO:0006355 regulation of transcription, DNA-templated,GO:0006368 transcription elongation from RNA polymerase II promoter,GO:0042795 snRNA transcription from RNA polymerase II promoter	-	GO:0005654 nucleoplasm,GO:0005737 cytoplasm,GO:0005813 centrosome,GO:0008023 transcription elongation factor complex	30.984	42.5504	796.909	71.4315	160.888	96.4659	2509.82	4.95345	5.4111	9.63827	6.15849	7.32992	6.59195	11.2934	6.05384	9.42052	3.36667	10.315	***
H200000106	H200000106	ENSG00000148926	NM_001124.2	133	ADM	adrenomedullin	GO:0001570 vasculogenesis,GO:0001666 response to hypoxia,GO:0001843 neural tube closure,GO:0001878 response to yeast,GO:0002026 regulation of the force of heart contraction,GO:0002031 G-protein coupled receptor internalization,GO:0006171 cAMP biosynthetic process,GO:0006701 progesterone biosynthetic process,GO:0007165 signal transduction,GO:0007204 positive regulation of cytosolic calcium ion con…	GO:0005102 receptor binding,GO:0005179 hormone activity,GO:0005515 protein binding,GO:0031700 adrenomedullin receptor binding	GO:0005576 extracellular region,GO:0005615 extracellular space,GO:0005737 cytoplasm,GO:0005829 cytosol	176.268	235.209	4222.95	1752.51	8848.32	1048.99	12676.1	7.46163	7.8778	12.044	10.7752	13.1112	10.0348	13.6298	9.56259	12.9283	3.36575	10.3084	***
AHsV10002557	AHsV10002557	ENSG00000160307	NM_006272.2	6285	S100B	S100 calcium binding protein B	GO:0007409 axonogenesis,GO:0007417 central nervous system development,GO:0007611 learning or memory,GO:0007613 memory,GO:0008283 cell proliferation,GO:0008284 positive regulation of cell proliferation,GO:0008360 regulation of cell shape,GO:0043065 positive regulation of apoptotic process,GO:0043123 positive regulation of I-kappaB kinase/NF-kappaB signaling,GO:0045087 innate immune response,GO:004…	GO:0005509 calcium ion binding,GO:0005515 protein binding,GO:0008270 zinc ion binding,GO:0042802 identical protein binding,GO:0042803 protein homodimerization activity,GO:0044548 S100 protein binding,GO:0048156 tau protein binding,GO:0048306 calcium-dependent protein binding,GO:0050786 RAGE receptor binding	GO:0001726 ruffle,GO:0005576 extracellular region,GO:0005615 extracellular space,GO:0005634 nucleus,GO:0005737 cytoplasm,GO:0043025 neuronal cell body,GO:0043231 intracellular membrane-bounded organelle,GO:0048471 perinuclear region of cytoplasm	3.29599	7.35776	15.6632	4.90166	205.447	4.25712	52.2629	1.72071	2.87927	3.96931	2.29327	7.68262	2.08988	5.70772	2.42081	5.78655	3.36574	10.3084	***
H300021172	H300021172	ENSG00000171476	NM_001145460.1	84525	HOPX	HOP homeobox	GO:0000122 negative regulation of transcription from RNA polymerase II promoter,GO:0001829 trophectodermal cell differentiation,GO:0006351 transcription, DNA-templated,GO:0006357 regulation of transcription from RNA polymerase II promoter,GO:0007507 heart development,GO:0008016 regulation of heart contraction,GO:0016575 histone deacetylation,GO:0043393 regulation of protein binding,GO:0043415 pos…	GO:0003677 DNA binding,GO:0005515 protein binding	GO:0005634 nucleus,GO:0005737 cytoplasm		3.65268	21.35	2.04825	72.9231	7.59804	39.7778	1.71983e-07	1.86896	4.41617	1.03439	6.1883	2.92563	5.31389	1.94299	5.30612	3.36313	10.2897	***
H200017010	H200017010	ENSG00000143486	XR_921751.1	1939	EIF2D	eukaryotic translation initiation factor 2D	GO:0001731 formation of translation preinitiation complex,GO:0002192 IRES-dependent translational initiation,GO:0006886 intracellular protein transport,GO:0032790 ribosome disassembly	GO:0003743 translation initiation factor activity,GO:0004872 receptor activity	GO:0005634 nucleus,GO:0005737 cytoplasm,GO:0022627 cytosolic small ribosomal subunit	9.70561		11.1558		15.4947		6.26221	3.27882	1.71983e-07	3.47972	1.71983e-07	3.9537	1.71983e-07	2.64667	1.71983e-07	3.36003	3.36003	10.2676	***
H200006251	H200006251	-	NM_003897.3	8870	IER3	immediate early response 3	GO:0001562 response to protozoan,GO:0003085 negative regulation of systemic arterial blood pressure,GO:0006282 regulation of DNA repair,GO:0006915 apoptotic process,GO:0007095 mitotic G2 DNA damage checkpoint,GO:0008630 intrinsic apoptotic signaling pathway in response to DNA damage,GO:0009653 anatomical structure morphogenesis,GO:0043066 negative regulation of apoptotic process,GO:0045732 positi…	GO:0005515 protein binding	GO:0005634 nucleus,GO:0005739 mitochondrion,GO:0016021 integral component of membrane	886.074	1042.81	11236.9	402.134	9513.49	657.93	2753.48	9.79128	10.0263	13.456	8.65153	13.2158	9.36179	11.427	9.34653	12.6996	3.35306	10.2181	***
H200008154	H200008154	ENSG00000132386	NM_002615.5	5176	SERPINF1	serpin peptidase inhibitor, clade F (alpha-2 antiplasmin, pigment epithelium derived factor), member 1	GO:0001822 kidney development,GO:0007275 multicellular organismal development,GO:0007568 aging,GO:0007614 short-term memory,GO:0008283 cell proliferation,GO:0010447 response to acidic pH,GO:0010596 negative regulation of endothelial cell migration,GO:0010629 negative regulation of gene expression,GO:0010951 negative regulation of endopeptidase activity,GO:0010976 positive regulation of neuron pro…	GO:0004867 serine-type endopeptidase inhibitor activity,GO:0005515 protein binding	GO:0005576 extracellular region,GO:0005604 basement membrane,GO:0005615 extracellular space,GO:0031012 extracellular matrix,GO:0042470 melanosome,GO:0043203 axon hillock,GO:0048471 perinuclear region of cytoplasm,GO:0070062 extracellular exosome			7.4728		11.7944		11.7527	1.71983e-07	1.71983e-07	2.90165	1.71983e-07	3.56004	1.71983e-07	3.55492	1.71983e-07	3.33887	3.33887	10.1181	***
H200010575	H200010575	ENSG00000146070	NM_001168357.1	7941	PLA2G7	phospholipase A2 group VII	GO:0016042 lipid catabolic process,GO:0034374 low-density lipoprotein particle remodeling,GO:0034440 lipid oxidation,GO:0034441 plasma lipoprotein particle oxidation,GO:0044267 cellular protein metabolic process,GO:0050729 positive regulation of inflammatory response,GO:0090026 positive regulation of monocyte chemotaxis	GO:0003847 1-alkyl-2-acetylglycerophosphocholine esterase activity,GO:0005543 phospholipid binding,GO:0047499 calcium-independent phospholipase A2 activity	GO:0005576 extracellular region,GO:0005737 cytoplasm,GO:0034362 low-density lipoprotein particle	24.1651	25.2953	273.223	15.9149	278.614	17.1988	93.3748	4.59485	4.6608	8.09394	3.99231	8.12212	4.10424	6.54496	4.25245	7.58701	3.33456	10.0879	***
H300018014	H300018014	ENSG00000011465	NM_133504.3	1634	DCN	decorin	GO:0001822 kidney development,GO:0001890 placenta development,GO:0005975 carbohydrate metabolic process,GO:0006469 negative regulation of protein kinase activity,GO:0007519 skeletal muscle tissue development,GO:0007568 aging,GO:0009612 response to mechanical stimulus,GO:0009887 organ morphogenesis,GO:0010508 positive regulation of autophagy,GO:0010596 negative regulation of endothelial cell migra…	GO:0004860 protein kinase inhibitor activity,GO:0005518 collagen binding,GO:0005539 glycosaminoglycan binding,GO:0044822 poly(A) RNA binding,GO:0047485 protein N-terminus binding,GO:0050840 extracellular matrix binding	GO:0005576 extracellular region,GO:0005589 collagen type VI trimer,GO:0005615 extracellular space,GO:0005737 cytoplasm,GO:0005796 Golgi lumen,GO:0031012 extracellular matrix,GO:0043202 lysosomal lumen	4.33	4.2278	62.9475		14.1751		4.83178	2.11437	2.07991	5.97608	1.71983e-07	3.82529	1.71983e-07	2.27255	0.693303	4.02464	3.33134	10.0654	***
AHsV10002438	AHsV10002438	ENSG00000152689	NM_001139488.1	25780	RASGRP3	RAS guanyl releasing protein 3	GO:0000165 MAPK cascade,GO:0000186 activation of MAPKK activity,GO:0007173 epidermal growth factor receptor signaling pathway,GO:0007264 small GTPase mediated signal transduction,GO:0007265 Ras protein signal transduction,GO:0007411 axon guidance,GO:0008286 insulin receptor signaling pathway,GO:0008543 fibroblast growth factor receptor signaling pathway,GO:0038095 Fc-epsilon receptor signaling pa…	GO:0004871 signal transducer activity,GO:0005085 guanyl-nucleotide exchange factor activity,GO:0005088 Ras guanyl-nucleotide exchange factor activity,GO:0005096 GTPase activator activity,GO:0005509 calcium ion binding,GO:0005515 protein binding,GO:0017016 Ras GTPase binding,GO:0019900 kinase binding,GO:0019992 diacylglycerol binding	GO:0005886 plasma membrane,GO:0005887 integral component of plasma membrane,GO:0032045 guanyl-nucleotide exchange factor complex,GO:0048471 perinuclear region of cytoplasm	15.5423		36.9667	2.05874	15.0153	3.80067	14.2491	3.95813	1.71983e-07	5.20816	1.04176	3.90836	1.92625	3.8328	0.989338	4.31644	3.3271	10.0359	***
CHsGV10003392	CHsGV10003392	ENSG00000153802	NM_004262.2	9407	TMPRSS11D	transmembrane protease, serine 11D	GO:0006508 proteolysis,GO:0007585 respiratory gaseous exchange	GO:0004252 serine-type endopeptidase activity,GO:0008233 peptidase activity	GO:0005576 extracellular region,GO:0005887 integral component of plasma membrane,GO:0070062 extracellular exosome			5.87006		7.07732		24.0764	1.71983e-07	1.71983e-07	2.55337	1.71983e-07	2.8232	1.71983e-07	4.58955	1.71983e-07	3.32204	3.32204	10.0008	***
H300020007	H300020007	ENSG00000122566	XM_006715714.1	3181	HNRNPA2B1	heterogeneous nuclear ribonucleoprotein A2/B1	GO:0000122 negative regulation of transcription from RNA polymerase II promoter,GO:0000398 mRNA splicing, via spliceosome,GO:0006397 mRNA processing,GO:0006406 mRNA export from nucleus,GO:0008380 RNA splicing,GO:0010467 gene expression,GO:0031053 primary miRNA processing,GO:0048025 negative regulation of mRNA splicing, via spliceosome,GO:0050658 RNA transport,GO:1990428 miRNA transport	GO:0000166 nucleotide binding,GO:0003723 RNA binding,GO:0003730 mRNA 3'-UTR binding,GO:0005515 protein binding,GO:0035198 miRNA binding,GO:0043047 single-stranded telomeric DNA binding,GO:0044822 poly(A) RNA binding,GO:0097157 pre-mRNA intronic binding,GO:1990247 N6-methyladenosine-containing RNA binding	GO:0005634 nucleus,GO:0005654 nucleoplasm,GO:0005681 spliceosomal complex,GO:0005737 cytoplasm,GO:0016020 membrane,GO:0030529 intracellular ribonucleoprotein complex,GO:0070062 extracellular exosome,GO:0071013 catalytic step 2 spliceosome	4.15003		265.476	226.696	461.392	249.59	461.973	2.05312	1.71983e-07	8.05244	7.82462	8.84985	7.96342	8.85167	5.26268	8.58465	3.32197	10.0003	***
opHsV0400006114	opHsV0400006114	ENSG00000276966	NM_003545.3	8367	HIST1H4E	histone cluster 1, H4e	GO:0000183 chromatin silencing at rDNA,GO:0000278 mitotic cell cycle,GO:0000723 telomere maintenance,GO:0000724 double-strand break repair via homologous recombination,GO:0006281 DNA repair,GO:0006302 double-strand break repair,GO:0006303 double-strand break repair via nonhomologous end joining,GO:0006325 chromatin organization,GO:0006334 nucleosome assembly,GO:0006335 DNA replication-dependent n…	GO:0003677 DNA binding,GO:0005515 protein binding,GO:0019904 protein domain specific binding,GO:0035575 histone demethylase activity (H4-K20 specific),GO:0042393 histone binding,GO:0044822 poly(A) RNA binding,GO:0046982 protein heterodimerization activity	GO:0000228 nuclear chromosome,GO:0000784 nuclear chromosome, telomeric region,GO:0000786 nucleosome,GO:0005576 extracellular region,GO:0005634 nucleus,GO:0005654 nucleoplasm,GO:0016020 membrane,GO:0043234 protein complex,GO:0070062 extracellular exosome	9.69204		3.19541		108.372		2.84005	3.2768	1.71983e-07	1.676	1.71983e-07	6.75985	1.71983e-07	1.50592	1.71983e-07	3.31392	3.31392	9.94466	***
opHsV0400000539	opHsV0400000539	ENSG00000158477	NM_001763.2	909	CD1A	CD1a molecule	GO:0002250 adaptive immune response,GO:0006955 immune response,GO:0048007 antigen processing and presentation, exogenous lipid antigen via MHC class Ib	GO:0005515 protein binding,GO:0030881 beta-2-microglobulin binding,GO:0030883 endogenous lipid antigen binding,GO:0030884 exogenous lipid antigen binding,GO:0071723 lipopeptide binding	GO:0005886 plasma membrane,GO:0005887 integral component of plasma membrane,GO:0010008 endosome membrane,GO:0045121 membrane raft			7.31368		9.51185		13.7071	1.71983e-07	1.71983e-07	2.8706	1.71983e-07	3.24973	1.71983e-07	3.77685	1.71983e-07	3.29906	3.29906	9.84271	***
AHsV10001457	AHsV10001457	ENSG00000135905	NM_001290263.1	55619	DOCK10	dedicator of cytokinesis 10	GO:0007264 small GTPase mediated signal transduction,GO:0030334 regulation of cell migration,GO:0043547 positive regulation of GTPase activity	GO:0003674 molecular_function,GO:0005089 Rho guanyl-nucleotide exchange factor activity,GO:0005515 protein binding,GO:0017048 Rho GTPase binding	GO:0005622 intracellular,GO:0016020 membrane,GO:0070062 extracellular exosome			29.7758	2.03775	12.1392	3.25453	17.3957	1.71983e-07	1.71983e-07	4.89607	1.02698	3.6016	1.70245	4.12066	0.909809	4.20611	3.2963	9.82393	***
H200006037	H200006037	-	XM_011542027.1	6566	SLC16A1	solute carrier family 16 member 1	GO:0006090 pyruvate metabolic process,GO:0006629 lipid metabolic process,GO:0007596 blood coagulation,GO:0015718 monocarboxylic acid transport,GO:0015728 mevalonate transport,GO:0032094 response to food,GO:0035879 plasma membrane lactate transport,GO:0042593 glucose homeostasis,GO:0044237 cellular metabolic process,GO:0044281 small molecule metabolic process,GO:0050796 regulation of insulin secre…	GO:0008028 monocarboxylic acid transmembrane transporter activity,GO:0015129 lactate transmembrane transporter activity,GO:0015130 mevalonate transmembrane transporter activity,GO:0015293 symporter activity,GO:0042803 protein homodimerization activity,GO:0097159 organic cyclic compound binding	GO:0005739 mitochondrion,GO:0005813 centrosome,GO:0005886 plasma membrane,GO:0005887 integral component of plasma membrane,GO:0016020 membrane,GO:0016021 integral component of membrane,GO:0070062 extracellular exosome			15.5905		14.8925	3.62354	14.7762	1.71983e-07	1.71983e-07	3.9626	1.71983e-07	3.89651	1.8574	3.8852	0.619134	3.91477	3.29564	9.81942	***
H200015775	H200015775	-	NM_000594.3	7124	TNF	tumor necrosis factor	GO:0000060 protein import into nucleus, translocation,GO:0000122 negative regulation of transcription from RNA polymerase II promoter,GO:0000165 MAPK cascade,GO:0000185 activation of MAPKKK activity,GO:0000187 activation of MAPK activity,GO:0001819 positive regulation of cytokine production,GO:0001934 positive regulation of protein phosphorylation,GO:0002439 chronic inflammatory response to antig…	GO:0002020 protease binding,GO:0005125 cytokine activity,GO:0005164 tumor necrosis factor receptor binding,GO:0005515 protein binding,GO:0042802 identical protein binding,GO:0044212 transcription regulatory region DNA binding	GO:0001891 phagocytic cup,GO:0005576 extracellular region,GO:0005615 extracellular space,GO:0005886 plasma membrane,GO:0005887 integral component of plasma membrane,GO:0009897 external side of plasma membrane,GO:0009986 cell surface,GO:0045121 membrane raft,GO:0055037 recycling endosome	3.52532	3.00267	406.872	13.991	105.502	31.2553	28.9188	1.81775	1.58625	8.66843	3.80643	6.72113	4.96603	4.85394	3.4529	6.74783	3.29493	9.8146	***
H300014932	H300014932	ENSG00000161929	NM_001319190.1	388325	SCIMP	SLP adaptor and CSK interacting membrane protein	GO:0007127 meiosis I,GO:0070374 positive regulation of ERK1 and ERK2 cascade	GO:0005515 protein binding	GO:0001772 immunological synapse,GO:0016020 membrane,GO:0016021 integral component of membrane,GO:0031256 leading edge membrane,GO:0031259 uropod membrane,GO:0097197 tetraspanin-enriched microdomain			13.208		11.9054		6.0027	1.71983e-07	1.71983e-07	3.72334	1.71983e-07	3.57355	1.71983e-07	2.58561	1.71983e-07	3.29417	3.29417	9.8094	***
CHsGV10002497	CHsGV10002497	ENSG00000121594	NM_005191.3	941	CD80	CD80 molecule	GO:0007173 epidermal growth factor receptor signaling pathway,GO:0007267 cell-cell signaling,GO:0008543 fibroblast growth factor receptor signaling pathway,GO:0009967 positive regulation of signal transduction,GO:0031295 T cell costimulation,GO:0035556 intracellular signal transduction,GO:0038095 Fc-epsilon receptor signaling pathway,GO:0042110 T cell activation,GO:0045086 positive regulation of …	GO:0001618 virus receptor activity,GO:0005515 protein binding,GO:0015026 coreceptor activity	GO:0005622 intracellular,GO:0005886 plasma membrane,GO:0009897 external side of plasma membrane,GO:0009986 cell surface,GO:0016021 integral component of membrane	4.76396	5.48403	63.209		15.5033		5.20321	2.25216	2.45524	5.98206	1.71983e-07	3.95451	1.71983e-07	2.3794	0.818413	4.10532	3.28691	9.76019	***
AHsV10002575	AHsV10002575	ENSG00000136631	XR_921735.1	11311	VPS45	vacuolar protein sorting 45 homolog (S. cerevisiae)	GO:0006886 intracellular protein transport,GO:0006904 vesicle docking involved in exocytosis,GO:0007596 blood coagulation	GO:0003674 molecular_function,GO:0005515 protein binding	GO:0000139 Golgi membrane,GO:0005575 cellular_component,GO:0005794 Golgi apparatus,GO:0010008 endosome membrane,GO:0016021 integral component of membrane			18.1466		9.13053		5.60401	1.71983e-07	1.71983e-07	4.18163	1.71983e-07	3.1907	1.71983e-07	2.48646	1.71983e-07	3.28626	3.28626	9.75581	***
H300018451	H300018451	ENSG00000042286	NM_001198696.1	84883	AIFM2	apoptosis inducing factor, mitochondria associated 2	GO:0008637 apoptotic mitochondrial changes,GO:0043065 positive regulation of apoptotic process,GO:0055114 oxidation-reduction process	GO:0003677 DNA binding,GO:0004174 electron-transferring-flavoprotein dehydrogenase activity,GO:0050660 flavin adenine dinucleotide binding	GO:0005615 extracellular space,GO:0005737 cytoplasm,GO:0005739 mitochondrion,GO:0005741 mitochondrial outer membrane,GO:0005811 lipid particle,GO:0005829 cytosol,GO:0016021 integral component of membrane	6.18289		25.2806		9.50001	1.79917	6.92739	2.62828	1.71983e-07	4.65996	1.71983e-07	3.24793	0.847332	2.79231	0.282444	3.56673	3.28429	9.74248	***
H200003339	H200003339	ENSG00000119986	NM_021732.2	60370	AVPI1	arginine vasopressin induced 1	GO:0000187 activation of MAPK activity,GO:0007049 cell cycle	GO:0005515 protein binding	-	9.09446	7.49342	32.4436		31.361	2.16736	14.4884	3.18499	2.90562	5.01986	1.71983e-07	4.9709	1.11594	3.85682	1.34052	4.61586	3.27534	9.68223	***
opHsV0400001031	opHsV0400001031	ENSG00000177606	NM_002228.3	3725	JUN	jun proto-oncogene	GO:0001525 angiogenesis,GO:0001774 microglial cell activation,GO:0001836 release of cytochrome c from mitochondria,GO:0001889 liver development,GO:0001938 positive regulation of endothelial cell proliferation,GO:0002224 toll-like receptor signaling pathway,GO:0002755 MyD88-dependent toll-like receptor signaling pathway,GO:0002756 MyD88-independent toll-like receptor signaling pathway,GO:0003151 o…	GO:0000978 RNA polymerase II core promoter proximal region sequence-specific DNA binding,GO:0000980 RNA polymerase II distal enhancer sequence-specific DNA binding,GO:0000981 RNA polymerase II transcription factor activity, sequence-specific DNA binding,GO:0001077 transcriptional activator activity, RNA polymerase II core promoter proximal region sequence-specific binding,GO:0001102 RNA polymeras…	GO:0000228 nuclear chromosome,GO:0005634 nucleus,GO:0005654 nucleoplasm,GO:0005667 transcription factor complex,GO:0005719 nuclear euchromatin,GO:0005829 cytosol,GO:0017053 transcriptional repressor complex	39.6613	26.6067	819.257	37.6015	497.704	29.2487	64.9842	5.30966	4.73372	9.67817	5.23272	8.95914	4.8703	6.02202	4.94558	8.21978	3.2742	9.67458	***
H300018826	H300018826	ENSG00000110080	XM_011542962.1	6484	ST3GAL4	ST3 beta-galactoside alpha-2,3-sialyltransferase 4	GO:0001574 ganglioside biosynthetic process,GO:0005975 carbohydrate metabolic process,GO:0006488 dolichol-linked oligosaccharide biosynthetic process,GO:0006493 protein O-linked glycosylation,GO:0009311 oligosaccharide metabolic process,GO:0016266 O-glycan processing,GO:0018146 keratan sulfate biosynthetic process,GO:0018279 protein N-linked glycosylation via asparagine,GO:0030203 glycosaminoglyc…	GO:0003836 beta-galactoside (CMP) alpha-2,3-sialyltransferase activity,GO:0047288 monosialoganglioside sialyltransferase activity	GO:0000139 Golgi membrane,GO:0016020 membrane,GO:0030173 integral component of Golgi membrane,GO:0032580 Golgi cisterna membrane,GO:0070062 extracellular exosome	8.05736		137.061	159.419	385.416	77.4382	210.701	3.01031	1.71983e-07	7.09868	7.31668	8.59027	6.27497	7.71905	4.53055	7.80267	3.27212	9.66063	***
CHsGV10000856	CHsGV10000856	ENSG00000186834	NM_006460.2	10614	HEXIM1	hexamethylene bis-acetamide inducible 1	GO:0000122 negative regulation of transcription from RNA polymerase II promoter,GO:0006351 transcription, DNA-templated,GO:0007507 heart development,GO:0045736 negative regulation of cyclin-dependent protein serine/threonine kinase activity,GO:0045892 negative regulation of transcription, DNA-templated,GO:1901798 positive regulation of signal transduction by p53 class mediator	GO:0004861 cyclin-dependent protein serine/threonine kinase inhibitor activity,GO:0005515 protein binding,GO:0017069 snRNA binding,GO:0097322 7SK snRNA binding	GO:0005634 nucleus,GO:0005654 nucleoplasm,GO:0005737 cytoplasm	7.0178	6.87308	4287.31	124.933	90.1176	209.206	404.481	2.81102	2.78096	12.0659	6.96501	6.49374	7.70878	8.65993	5.81825	9.07317	3.25492	9.54619	***
H200018222	H200018222	ENSG00000139572	XM_011538495.1	53831	GPR84	G protein-coupled receptor 84	GO:0007200 phospholipase C-activating G-protein coupled receptor signaling pathway,GO:0007218 neuropeptide signaling pathway,GO:0008150 biological_process	GO:0008528 G-protein coupled peptide receptor activity	GO:0005886 plasma membrane,GO:0005887 integral component of plasma membrane,GO:0043235 receptor complex		4.63477	153.482	14.78	64.0458	10.4965	63.3611	1.71983e-07	2.2125	7.26193	3.88557	6.00103	3.39183	5.98553	3.1633	6.41616	3.25286	9.53255	***
AHsV10001849	AHsV10001849	ENSG00000104447	XM_011517268.1	7227	TRPS1	transcriptional repressor GATA binding 1	GO:0000122 negative regulation of transcription from RNA polymerase II promoter,GO:0001501 skeletal system development,GO:0002062 chondrocyte differentiation,GO:0006366 transcription from RNA polymerase II promoter,GO:0006607 NLS-bearing protein import into nucleus,GO:0007178 transmembrane receptor protein serine/threonine kinase signaling pathway,GO:0007507 heart development,GO:0009887 organ mor…	GO:0000977 RNA polymerase II regulatory region sequence-specific DNA binding,GO:0001085 RNA polymerase II transcription factor binding,GO:0001228 transcriptional activator activity, RNA polymerase II transcription regulatory region sequence-specific binding,GO:0003682 chromatin binding,GO:0003700 transcription factor activity, sequence-specific DNA binding,GO:0005515 protein binding,GO:0008270 zi…	GO:0005634 nucleus,GO:0005654 nucleoplasm,GO:0005667 transcription factor complex	6.01094		21.1735	3.06169	7.55563		16.479	2.58759	1.71983e-07	4.40419	1.61433	2.91755	1.71983e-07	4.04256	0.53811	3.7881	3.24999	9.5136	***
H200006626	H200006626	ENSG00000197157	NM_014390.2	27044	SND1	staphylococcal nuclease and tudor domain containing 1	GO:0001649 osteoblast differentiation,GO:0006351 transcription, DNA-templated,GO:0006355 regulation of transcription, DNA-templated,GO:0016032 viral process,GO:0031047 gene silencing by RNA,GO:0090305 nucleic acid phosphodiester bond hydrolysis	GO:0003712 transcription cofactor activity,GO:0004518 nuclease activity,GO:0005515 protein binding,GO:0044822 poly(A) RNA binding	GO:0005634 nucleus,GO:0005737 cytoplasm,GO:0005739 mitochondrion,GO:0016020 membrane,GO:0016442 RISC complex,GO:0042470 melanosome,GO:0070062 extracellular exosome,GO:0097433 dense body	4.15003		77.7035	8.21087	36.3937	10.958	27.3674	2.05312	1.71983e-07	6.27991	3.03754	5.18562	3.45392	4.77438	2.16382	5.4133	3.24949	9.51026	***
H300019075	H300019075	-	NM_006120.3	3108	HLA-DMA	major histocompatibility complex, class II, DM alpha	GO:0002503 peptide antigen assembly with MHC class II protein complex,GO:0015031 protein transport,GO:0016064 immunoglobulin mediated immune response,GO:0019886 antigen processing and presentation of exogenous peptide antigen via MHC class II,GO:0045059 positive thymic T cell selection,GO:0045582 positive regulation of T cell differentiation,GO:0048839 inner ear development,GO:0050778 positive re…	GO:0023026 MHC class II protein complex binding	GO:0005765 lysosomal membrane,GO:0005771 multivesicular body,GO:0009986 cell surface,GO:0016020 membrane,GO:0016021 integral component of membrane,GO:0031902 late endosome membrane,GO:0042613 MHC class II protein complex,GO:0070062 extracellular exosome	18.4049	27.8855	330.055	63.4937	779.072	102.071	602.214	4.20202	4.80144	8.36656	5.98854	9.60561	6.67343	9.23413	5.82114	9.06877	3.24763	9.49805	***
DHsTV10000030	DHsTV10000030	-	NG_029921.1	3123	HLA-DRB1	major histocompatibility complex, class II, DR beta 1	GO:0002381 immunoglobulin production involved in immunoglobulin mediated immune response,GO:0002437 inflammatory response to antigenic stimulus,GO:0002455 humoral immune response mediated by circulating immunoglobulin,GO:0002503 peptide antigen assembly with MHC class II protein complex,GO:0002506 polysaccharide assembly with MHC class II protein complex,GO:0006955 immune response,GO:0016045 dete…	GO:0001618 virus receptor activity,GO:0023026 MHC class II protein complex binding,GO:0032395 MHC class II receptor activity,GO:0042605 peptide antigen binding	GO:0000139 Golgi membrane,GO:0005765 lysosomal membrane,GO:0005886 plasma membrane,GO:0005887 integral component of plasma membrane,GO:0009897 external side of plasma membrane,GO:0009986 cell surface,GO:0012507 ER to Golgi transport vesicle membrane,GO:0016020 membrane,GO:0030658 transport vesicle membrane,GO:0030666 endocytic vesicle membrane,GO:0030669 clathrin-coated endocytic vesicle membrane…			18.5904		10.9338		4.15436	1.71983e-07	1.71983e-07	4.21648	1.71983e-07	3.45072	1.71983e-07	2.05462	1.71983e-07	3.24061	3.24061	9.45193	***
AHsV10001880	AHsV10001880	ENSG00000106853	XM_011518394.1	22949	PTGR1	prostaglandin reductase 1	GO:0006691 leukotriene metabolic process,GO:0009636 response to toxic substance,GO:0019369 arachidonic acid metabolic process,GO:0019371 cyclooxygenase pathway,GO:0044281 small molecule metabolic process,GO:0055114 oxidation-reduction process,GO:2001300 lipoxin metabolic process	GO:0008270 zinc ion binding,GO:0032440 2-alkenal reductase [NAD(P)] activity,GO:0036132 13-prostaglandin reductase activity,GO:0047522 15-oxoprostaglandin 13-oxidase activity	GO:0005737 cytoplasm,GO:0070062 extracellular exosome			12.7231		9.88026		6.68012	1.71983e-07	1.71983e-07	3.66938	1.71983e-07	3.30455	1.71983e-07	2.73987	1.71983e-07	3.23793	3.23793	9.43441	***
AHsV10000807	AHsV10000807	ENSG00000123342	XM_006719401.2	4327	MMP19	matrix metallopeptidase 19	GO:0001525 angiogenesis,GO:0001541 ovarian follicle development,GO:0001542 ovulation from ovarian follicle,GO:0001554 luteolysis,GO:0006508 proteolysis,GO:0009725 response to hormone,GO:0022617 extracellular matrix disassembly,GO:0030154 cell differentiation,GO:0030198 extracellular matrix organization,GO:0030574 collagen catabolic process,GO:0051591 response to cAMP	GO:0004222 metalloendopeptidase activity,GO:0005509 calcium ion binding,GO:0008270 zinc ion binding	GO:0005576 extracellular region,GO:0005578 proteinaceous extracellular matrix			29.7318		27.8827			1.71983e-07	1.71983e-07	4.89393	1.71983e-07	4.8013	1.71983e-07	1.71983e-07	1.71983e-07	3.23174	3.23174	9.39402	***
opHsV0400003249	opHsV0400003249	ENSG00000112081	NR_036610.1	6428	SRSF3	serine/arginine-rich splicing factor 3	GO:0000398 mRNA splicing, via spliceosome,GO:0006366 transcription from RNA polymerase II promoter,GO:0006369 termination of RNA polymerase II transcription,GO:0006406 mRNA export from nucleus,GO:0008380 RNA splicing,GO:0010467 gene expression,GO:0031124 mRNA 3'-end processing	GO:0000166 nucleotide binding,GO:0003723 RNA binding,GO:0005515 protein binding,GO:0044822 poly(A) RNA binding,GO:1990825 sequence-specific mRNA binding	GO:0005654 nucleoplasm,GO:0005737 cytoplasm	69.0303	62.0395	1794.94	510.164	1865.03	427.314	3344.16	6.10916	5.95511	10.8097	8.99482	10.865	8.73915	11.7074	7.89636	11.1274	3.23102	9.38929	***
H300019559	H300019559	ENSG00000175899	XM_006719056.2	2	A2M	alpha-2-macroglobulin	GO:0001869 negative regulation of complement activation, lectin pathway,GO:0002576 platelet degranulation,GO:0007264 small GTPase mediated signal transduction,GO:0007596 blood coagulation,GO:0007597 blood coagulation, intrinsic pathway,GO:0010951 negative regulation of endopeptidase activity,GO:0022617 extracellular matrix disassembly,GO:0030168 platelet activation,GO:0030198 extracellular matrix…	GO:0002020 protease binding,GO:0004867 serine-type endopeptidase inhibitor activity,GO:0005102 receptor binding,GO:0005515 protein binding,GO:0019838 growth factor binding,GO:0019899 enzyme binding,GO:0019959 interleukin-8 binding,GO:0019966 interleukin-1 binding,GO:0043120 tumor necrosis factor binding,GO:0048306 calcium-dependent protein binding	GO:0005576 extracellular region,GO:0005829 cytosol,GO:0031093 platelet alpha granule lumen,GO:0070062 extracellular exosome,GO:0072562 blood microparticle	16.5109	16.164	213.62	12.4003	108.717	13.5728	96.5556	4.04535	4.01472	7.7389	3.6323	6.76443	3.76265	6.59329	3.80322	7.03221	3.22898	9.37607	***
H300009209	H300009209	ENSG00000236972	-	387934	FABP5P1	fatty acid binding protein 5 pseudogene 1	-	-	-	6.59773	11.8867	20.0413	2.74095	89.0005		15.0486	2.72197	3.57127	4.3249	1.45468	6.47574	1.71983e-07	3.91156	1.67532	4.90407	3.22875	9.37457	***
H300021971	H300021971	ENSG00000102804	NM_183422.3	8848	TSC22D1	TSC22 domain family member 1	GO:0006355 regulation of transcription, DNA-templated,GO:0006366 transcription from RNA polymerase II promoter,GO:0008284 positive regulation of cell proliferation,GO:0043065 positive regulation of apoptotic process,GO:0043066 negative regulation of apoptotic process	GO:0003700 transcription factor activity, sequence-specific DNA binding,GO:0005515 protein binding	GO:0005634 nucleus,GO:0005737 cytoplasm	2.86203	3.38279	124.93	38.4725	404.626	28.3438	58.9275	1.51704	1.75821	6.96497	5.26576	8.66045	4.82496	5.88087	3.94964	7.16876	3.21912	9.31219	***
AHsV10003034	AHsV10003034	ENSG00000177575	XM_005253529.3	9332	CD163	CD163 molecule	GO:0006898 receptor-mediated endocytosis,GO:0006953 acute-phase response	GO:0005044 scavenger receptor activity,GO:0005515 protein binding	GO:0005576 extracellular region,GO:0005886 plasma membrane,GO:0005887 integral component of plasma membrane,GO:0030666 endocytic vesicle membrane	4.95503	7.96114	87.7411	12.9085	106.764	6.24037	55.2742	2.3089	2.99298	6.45518	3.69025	6.73828	2.64163	5.78853	3.10829	6.32733	3.21904	9.3117	***
CHsGV10000750	CHsGV10000750	ENSG00000099985	NM_001319108.1	5008	OSM	oncostatin M	GO:0002675 positive regulation of acute inflammatory response,GO:0006955 immune response,GO:0007275 multicellular organismal development,GO:0007422 peripheral nervous system development,GO:0008283 cell proliferation,GO:0008284 positive regulation of cell proliferation,GO:0008285 negative regulation of cell proliferation,GO:0009408 response to heat,GO:0033138 positive regulation of peptidyl-serine…	GO:0005125 cytokine activity,GO:0005147 oncostatin-M receptor binding,GO:0008083 growth factor activity	GO:0005576 extracellular region,GO:0005615 extracellular space,GO:0005622 intracellular	390.831	354.965	2537.23	330.94	2318.42	192.042	3095.57	8.6104	8.47153	11.309	8.37043	11.1789	7.58528	11.596	8.14241	11.3613	3.2189	9.31079	***
CHsGV10003979	CHsGV10003979	ENSG00000197632	NM_001143818.1	5055	SERPINB2	serpin peptidase inhibitor, clade B (ovalbumin), member 2	GO:0007596 blood coagulation,GO:0010951 negative regulation of endopeptidase activity,GO:0042730 fibrinolysis,GO:0043066 negative regulation of apoptotic process	GO:0004867 serine-type endopeptidase inhibitor activity	GO:0005576 extracellular region,GO:0005615 extracellular space,GO:0005737 cytoplasm,GO:0005886 plasma membrane	6.18289	6.16231	37.5645	3.08885	40.5981	4.33369	43.33	2.62828	2.62347	5.2313	1.62707	5.34334	2.1156	5.43729	2.12204	5.33731	3.21527	9.28734	***
H200019789	H200019789	ENSG00000137267	NM_001310315.1	7280	TUBB2A	tubulin beta 2A class IIa	GO:0006457 protein folding,GO:0007017 microtubule-based process,GO:0044267 cellular protein metabolic process,GO:0051084 'de novo' posttranslational protein folding	GO:0003924 GTPase activity,GO:0005200 structural constituent of cytoskeleton,GO:0005515 protein binding,GO:0005525 GTP binding	GO:0005634 nucleus,GO:0005737 cytoplasm,GO:0005874 microtubule,GO:0070062 extracellular exosome,GO:1903561 extracellular vesicle	90.1287	79.4259	121.858	3.00495	139.171	7.69799	86.6224	6.49391	6.31154	6.92905	1.58734	7.12071	2.94448	6.43667	3.61445	6.82881	3.21436	9.28149	***
CHsGV10003647	CHsGV10003647	ENSG00000181104	NM_001992.4	2149	F2R	coagulation factor II thrombin receptor	GO:0000186 activation of MAPKK activity,GO:0002248 connective tissue replacement involved in inflammatory response wound healing,GO:0003105 negative regulation of glomerular filtration,GO:0006919 activation of cysteine-type endopeptidase activity involved in apoptotic process,GO:0006954 inflammatory response,GO:0007186 G-protein coupled receptor signaling pathway,GO:0007200 phospholipase C-activa…	GO:0001965 G-protein alpha-subunit binding,GO:0004930 G-protein coupled receptor activity,GO:0005102 receptor binding,GO:0005515 protein binding,GO:0015057 thrombin receptor activity,GO:0031681 G-protein beta-subunit binding	GO:0005576 extracellular region,GO:0005769 early endosome,GO:0005770 late endosome,GO:0005794 Golgi apparatus,GO:0005829 cytosol,GO:0005886 plasma membrane,GO:0005887 integral component of plasma membrane,GO:0005901 caveola,GO:0009986 cell surface,GO:0031094 platelet dense tubular network,GO:0031594 neuromuscular junction,GO:0045211 postsynaptic membrane			12.1357		10.6989		6.13595	1.71983e-07	1.71983e-07	3.60119	1.71983e-07	3.41939	1.71983e-07	2.61729	1.71983e-07	3.21262	3.21262	9.27034	***
H300019647	H300019647	ENSG00000038945	NM_138716.2	4481	MSR1	macrophage scavenger receptor 1	GO:0006898 receptor-mediated endocytosis,GO:0010744 positive regulation of macrophage derived foam cell differentiation,GO:0010886 positive regulation of cholesterol storage,GO:0030301 cholesterol transport,GO:0034381 plasma lipoprotein particle clearance,GO:0042953 lipoprotein transport,GO:0071407 cellular response to organic cyclic compound	GO:0005044 scavenger receptor activity,GO:0005515 protein binding,GO:0030169 low-density lipoprotein particle binding	GO:0005581 collagen trimer,GO:0005829 cytosol,GO:0005886 plasma membrane,GO:0005887 integral component of plasma membrane,GO:0030666 endocytic vesicle membrane,GO:0034362 low-density lipoprotein particle			13.3032		13.8164		4.29669	1.71983e-07	1.71983e-07	3.7337	1.71983e-07	3.78831	1.71983e-07	2.10323	1.71983e-07	3.20841	3.20841	9.24333	***
AHsV10001403	AHsV10001403	ENSG00000174007	NM_032898.4	84984	CEP19	centrosomal protein 19kDa	-	GO:0005515 protein binding	GO:0000922 spindle pole,GO:0005813 centrosome,GO:0005814 centriole,GO:0036064 ciliary basal body	3.90437		72.3563	115.795	263.202	32.6961	156.265	1.96509	1.71983e-07	6.17705	6.85543	8.04003	5.03105	7.28785	3.96216	7.16831	3.20615	9.22883	***
CHsGV10001584	CHsGV10001584	ENSG00000125741	NM_001017989.2	80207	OPA3	optic atrophy 3 (autosomal recessive, with chorea and spastic paraplegia)	GO:0007601 visual perception,GO:0019216 regulation of lipid metabolic process,GO:0040007 growth,GO:0050896 response to stimulus,GO:0050905 neuromuscular process,GO:0070584 mitochondrion morphogenesis	-	GO:0005739 mitochondrion	5.59086		13.9419		12.3514	2.79951	12.1605	2.48307	1.71983e-07	3.80136	1.71983e-07	3.6266	1.48517	3.60413	0.495058	3.67736	3.18231	9.07757	***
CHsGV10000646	CHsGV10000646	ENSG00000170542	XM_011514678.1	5272	SERPINB9	serpin peptidase inhibitor, clade B (ovalbumin), member 9	GO:0002448 mast cell mediated immunity,GO:0006915 apoptotic process,GO:0006955 immune response,GO:0009617 response to bacterium,GO:0010628 positive regulation of gene expression,GO:0010951 negative regulation of endopeptidase activity,GO:0033668 negative regulation by symbiont of host apoptotic process,GO:0042270 protection from natural killer cell mediated cytotoxicity,GO:0043066 negative regula…	GO:0002020 protease binding,GO:0004867 serine-type endopeptidase inhibitor activity,GO:0005515 protein binding,GO:0043027 cysteine-type endopeptidase inhibitor activity involved in apoptotic process	GO:0005615 extracellular space,GO:0005622 intracellular,GO:0005634 nucleus,GO:0005737 cytoplasm,GO:0005829 cytosol,GO:0016020 membrane,GO:0070062 extracellular exosome	9.10248	8.31442	284.339	229.904	740.868	35.0461	237.282	3.18626	3.05562	8.15147	7.84489	9.53307	5.13118	7.89046	5.3439	8.525	3.18111	9.07002	***
H200018030	H200018030	ENSG00000121797	NM_003965.4	9034	CCRL2	chemokine (C-C motif) receptor-like 2	GO:0006935 chemotaxis,GO:0006954 inflammatory response,GO:0007186 G-protein coupled receptor signaling pathway,GO:0070098 chemokine-mediated signaling pathway	GO:0004950 chemokine receptor activity,GO:0042379 chemokine receptor binding,GO:0048020 CCR chemokine receptor binding	GO:0005886 plasma membrane,GO:0005887 integral component of plasma membrane	3.94539	11.3963	327.125	74.9596	499.672	117.852	457.789	1.98017	3.5105	8.3537	6.22804	8.96484	6.88083	8.83854	5.53979	8.71903	3.17923	9.05827	***
H200006044	H200006044	ENSG00000170540	NM_001313858.1	23204	ARL6IP1	ADP ribosylation factor like GTPase 6 interacting protein 1	GO:0006613 cotranslational protein targeting to membrane	GO:0005515 protein binding	GO:0005784 Sec61 translocon complex,GO:0005829 cytosol,GO:0016020 membrane,GO:0016021 integral component of membrane	7.00146	12.5904	1140.46	476.975	544.467	342.854	2451.02	2.80766	3.65425	10.1554	8.89777	9.0887	8.42145	11.2592	6.99116	10.1678	3.1766	9.04171	***
H200007119	H200007119	ENSG00000102554	NM_001286818.1	688	KLF5	Kruppel-like factor 5 (intestinal)	GO:0000122 negative regulation of transcription from RNA polymerase II promoter,GO:0001525 angiogenesis,GO:0006366 transcription from RNA polymerase II promoter,GO:0030033 microvillus assembly,GO:0032534 regulation of microvillus assembly,GO:0035914 skeletal muscle cell differentiation,GO:0045600 positive regulation of fat cell differentiation,GO:0045944 positive regulation of transcription from …	GO:0000978 RNA polymerase II core promoter proximal region sequence-specific DNA binding,GO:0001077 transcriptional activator activity, RNA polymerase II core promoter proximal region sequence-specific binding,GO:0005515 protein binding,GO:0046872 metal ion binding	GO:0005654 nucleoplasm,GO:0005737 cytoplasm,GO:0005794 Golgi apparatus,GO:0005886 plasma membrane,GO:0043231 intracellular membrane-bounded organelle	4.52663		170.391	232.208	195.905	90.1275	459.758	2.17844	1.71983e-07	7.41271	7.85928	7.61401	6.4939	8.84473	4.78439	7.95715	3.17276	9.0177	***
AHsV10000697	AHsV10000697	ENSG00000143344	XM_011509341.1	23179	RGL1	ral guanine nucleotide dissociation stimulator-like 1	GO:0007264 small GTPase mediated signal transduction,GO:0043547 positive regulation of GTPase activity,GO:0044255 cellular lipid metabolic process,GO:0044281 small molecule metabolic process	GO:0008321 Ral guanyl-nucleotide exchange factor activity	GO:0005575 cellular_component,GO:0005829 cytosol			62.3973		9.84794	2.71494	3.2398	1.71983e-07	1.71983e-07	5.96341	1.71983e-07	3.29982	1.44092	1.6959	0.480307	3.65305	3.17274	9.01757	***
opHsV0400004371	opHsV0400004371	-	NM_019111.4	3122	HLA-DRA	major histocompatibility complex, class II, DR alpha	GO:0002503 peptide antigen assembly with MHC class II protein complex,GO:0002504 antigen processing and presentation of peptide or polysaccharide antigen via MHC class II,GO:0002506 polysaccharide assembly with MHC class II protein complex,GO:0006955 immune response,GO:0016032 viral process,GO:0019221 cytokine-mediated signaling pathway,GO:0019886 antigen processing and presentation of exogenous …	GO:0023026 MHC class II protein complex binding,GO:0032395 MHC class II receptor activity,GO:0042605 peptide antigen binding	GO:0000139 Golgi membrane,GO:0005764 lysosome,GO:0005765 lysosomal membrane,GO:0005886 plasma membrane,GO:0005887 integral component of plasma membrane,GO:0009986 cell surface,GO:0012507 ER to Golgi transport vesicle membrane,GO:0030658 transport vesicle membrane,GO:0030666 endocytic vesicle membrane,GO:0030669 clathrin-coated endocytic vesicle membrane,GO:0031902 late endosome membrane,GO:003258…	1986.3	2300.68	8716.86	713.596	9418.19	499.232	7229.04	10.9559	11.1678	13.0896	9.47896	13.2012	8.96357	12.8196	9.87012	13.0368	3.16668	8.97979	***
H300021480	H300021480	ENSG00000197989	NR_024127.1	85028	SNHG12	small nucleolar RNA host gene 12	-	-	-	86.4365	28.8407	393.308	21.9684	196.016	30.7946	183.178	6.43357	4.85004	8.61951	4.45736	7.61483	4.9446	7.5171	4.75066	7.91715	3.16648	8.97856	***
H200000364	H200000364	ENSG00000122877	XM_011539429.1	1959	EGR2	early growth response 2	GO:0006366 transcription from RNA polymerase II promoter,GO:0006611 protein export from nucleus,GO:0007420 brain development,GO:0007422 peripheral nervous system development,GO:0007611 learning or memory,GO:0007622 rhythmic behavior,GO:0008045 motor neuron axon guidance,GO:0014037 Schwann cell differentiation,GO:0016925 protein sumoylation,GO:0021612 facial nerve structural organization,GO:002166…	GO:0000978 RNA polymerase II core promoter proximal region sequence-specific DNA binding,GO:0001077 transcriptional activator activity, RNA polymerase II core promoter proximal region sequence-specific binding,GO:0001102 RNA polymerase II activating transcription factor binding,GO:0003682 chromatin binding,GO:0003700 transcription factor activity, sequence-specific DNA binding,GO:0005515 protein …	GO:0005634 nucleus,GO:0005737 cytoplasm	6.60574	6.8434	316.037	26.4773	104.399	22.2773	88.3102	2.72372	2.77471	8.30395	4.72668	6.70597	4.4775	6.46451	3.99297	7.15814	3.16518	8.97042	***
H300002867	H300002867	ENSG00000090339	NM_000201.2	3383	ICAM1	intercellular adhesion molecule 1	GO:0001541 ovarian follicle development,GO:0001910 regulation of leukocyte mediated cytotoxicity,GO:0001975 response to amphetamine,GO:0002291 T cell activation via T cell receptor contact with antigen bound to MHC molecule on antigen presenting cell,GO:0002438 acute inflammatory response to antigenic stimulus,GO:0002457 T cell antigen processing and presentation,GO:0002693 positive regulation of…	GO:0001618 virus receptor activity,GO:0004872 receptor activity,GO:0004888 transmembrane signaling receptor activity,GO:0005178 integrin binding,GO:0005515 protein binding	GO:0001772 immunological synapse,GO:0005615 extracellular space,GO:0005886 plasma membrane,GO:0005887 integral component of plasma membrane,GO:0005925 focal adhesion,GO:0009897 external side of plasma membrane,GO:0009986 cell surface,GO:0016020 membrane,GO:0045121 membrane raft,GO:0070062 extracellular exosome	23.3329	56.4579	2217.43	385.372	751.614	190.027	1782.69	4.5443	5.8191	11.1147	8.59011	9.55385	7.57006	10.7998	7.32642	10.4895	3.16303	8.95709	***
opHsV0400006792	opHsV0400006792	ENSG00000188676	NM_194294.2	169355	IDO2	indoleamine 2,3-dioxygenase 2	GO:0002376 immune system process,GO:0006569 tryptophan catabolic process,GO:0019441 tryptophan catabolic process to kynurenine,GO:0034641 cellular nitrogen compound metabolic process,GO:0044281 small molecule metabolic process,GO:0055114 oxidation-reduction process	GO:0004833 tryptophan 2,3-dioxygenase activity,GO:0020037 heme binding,GO:0033754 indoleamine 2,3-dioxygenase activity,GO:0046872 metal ion binding	GO:0005737 cytoplasm,GO:0005829 cytosol		3.98617	50.0199	4.35147	11.0673		22.016	1.71983e-07	1.995	5.64443	2.1215	3.46824	1.71983e-07	4.46048	1.37217	4.52438	3.15221	8.89019	***
H200005933	H200005933	ENSG00000118898	XM_006720902.2	5493	PPL	periplakin	GO:0031424 keratinization	GO:0005200 structural constituent of cytoskeleton,GO:0005515 protein binding	GO:0005634 nucleus,GO:0005739 mitochondrion,GO:0005856 cytoskeleton,GO:0005886 plasma membrane,GO:0030057 desmosome,GO:0070062 extracellular exosome			7.05882		3.72181		26.7001	1.71983e-07	1.71983e-07	2.81943	1.71983e-07	1.896	1.71983e-07	4.73877	1.71983e-07	3.1514	3.1514	8.88518	***
H300020058	H300020058	ENSG00000110768	XM_006718208.2	2965	GTF2H1	general transcription factor IIH subunit 1	GO:0000079 regulation of cyclin-dependent protein serine/threonine kinase activity,GO:0006281 DNA repair,GO:0006283 transcription-coupled nucleotide-excision repair,GO:0006289 nucleotide-excision repair,GO:0006360 transcription from RNA polymerase I promoter,GO:0006361 transcription initiation from RNA polymerase I promoter,GO:0006362 transcription elongation from RNA polymerase I promoter,GO:000…	GO:0003682 chromatin binding,GO:0004672 protein kinase activity,GO:0005515 protein binding,GO:0008094 DNA-dependent ATPase activity,GO:0008353 RNA polymerase II carboxy-terminal domain kinase activity	GO:0000439 core TFIIH complex,GO:0005654 nucleoplasm,GO:0005675 holo TFIIH complex	14.4454		118.92	34.3041	70.3065	52.6092	150.773	3.85254	1.71983e-07	6.89384	5.10031	6.13559	5.71724	7.23624	3.60585	6.75522	3.14937	8.87269	***
AHsV10002407	AHsV10002407	ENSG00000129116	NM_001166110.1	23022	PALLD	palladin, cytoskeletal associated protein	GO:0003334 keratinocyte development,GO:0003382 epithelial cell morphogenesis,GO:0007010 cytoskeleton organization,GO:0030036 actin cytoskeleton organization	GO:0003779 actin binding,GO:0005515 protein binding,GO:0051371 muscle alpha-actinin binding	GO:0001726 ruffle,GO:0002102 podosome,GO:0005634 nucleus,GO:0005737 cytoplasm,GO:0005739 mitochondrion,GO:0005884 actin filament,GO:0005886 plasma membrane,GO:0005925 focal adhesion,GO:0015629 actin cytoskeleton,GO:0030018 Z disc,GO:0030027 lamellipodium,GO:0030424 axon,GO:0030426 growth cone			15.8559		4.8152		9.1311	1.71983e-07	1.71983e-07	3.98695	1.71983e-07	2.2676	1.71983e-07	3.19079	1.71983e-07	3.14845	3.14844	8.86699	***
H200006717	H200006717	ENSG00000118242	NM_018000.2	55686	MREG	melanoregulin	GO:0030318 melanocyte differentiation,GO:0032402 melanosome transport	-	GO:0016324 apical plasma membrane,GO:0042470 melanosome,GO:0043234 protein complex			25.8489		9.85871		2.71379	1.71983e-07	1.71983e-07	4.69203	1.71983e-07	3.3014	1.71983e-07	1.44031	1.71983e-07	3.14458	3.14458	8.84326	***
H200010299	H200010299	ENSG00000165168	NM_000397.3	1536	CYBB	cytochrome b-245, beta polypeptide	GO:0002474 antigen processing and presentation of peptide antigen via MHC class I,GO:0002479 antigen processing and presentation of exogenous peptide antigen via MHC class I, TAP-dependent,GO:0006801 superoxide metabolic process,GO:0006811 ion transport,GO:0006954 inflammatory response,GO:0007264 small GTPase mediated signal transduction,GO:0034765 regulation of ion transmembrane transport,GO:004…	GO:0005244 voltage-gated ion channel activity,GO:0005515 protein binding,GO:0009055 electron carrier activity,GO:0016175 superoxide-generating NADPH oxidase activity,GO:0020037 heme binding,GO:0046872 metal ion binding,GO:0046982 protein heterodimerization activity,GO:0050660 flavin adenine dinucleotide binding	GO:0005739 mitochondrion,GO:0005886 plasma membrane,GO:0005887 integral component of plasma membrane,GO:0030670 phagocytic vesicle membrane,GO:0043020 NADPH oxidase complex	6.39832	10.3605	845.821	82.8395	240.868	143.496	412.267	2.67769	3.37303	9.72421	6.37225	7.9121	7.16487	8.68743	5.63671	8.77458	3.13787	8.80221	***
AHsV10000600	AHsV10000600	ENSG00000090924	NM_022835.2	64857	PLEKHG2	pleckstrin homology and RhoGEF domain containing G2	GO:0007264 small GTPase mediated signal transduction,GO:0035023 regulation of Rho protein signal transduction,GO:0043065 positive regulation of apoptotic process,GO:0043547 positive regulation of GTPase activity,GO:0048011 neurotrophin TRK receptor signaling pathway,GO:0051056 regulation of small GTPase mediated signal transduction,GO:0097190 apoptotic signaling pathway	GO:0005089 Rho guanyl-nucleotide exchange factor activity,GO:0005515 protein binding	GO:0005829 cytosol			9.34951	2.00016	9.62281		15.1466	1.71983e-07	1.71983e-07	3.22489	1.00012	3.26646	1.71983e-07	3.92092	0.333372	3.47076	3.13738	8.79927	***
H300007777	H300007777	ENSG00000126251	-	2866	GPR42	G protein-coupled receptor 42 (gene/pseudogene)	GO:0007186 G-protein coupled receptor signaling pathway	GO:0004930 G-protein coupled receptor activity	GO:0005887 integral component of plasma membrane	2.87838	3.68518	103.854	14.8669	33.3819	12.382	132.589	1.52526	1.88174	6.69842	3.89404	5.06099	3.63018	7.05082	3.13532	6.27008	3.13476	8.78328	***
H200019845	H200019845	ENSG00000152413	NM_001277077.1	9456	HOMER1	homer scaffolding protein 1	GO:0003009 skeletal muscle contraction,GO:0007206 phospholipase C-activating G-protein coupled glutamate receptor signaling pathway,GO:0007268 synaptic transmission,GO:0009967 positive regulation of signal transduction,GO:0048148 behavioral response to cocaine,GO:0048741 skeletal muscle fiber development,GO:0048875 chemical homeostasis within a tissue,GO:0051592 response to calcium ion,GO:0051928…	GO:0005515 protein binding,GO:0035256 G-protein coupled glutamate receptor binding,GO:0035591 signaling adaptor activity,GO:0044325 ion channel binding	GO:0030018 Z disc,GO:0030054 cell junction,GO:0030424 axon,GO:0043034 costamere,GO:0045177 apical part of cell,GO:0045211 postsynaptic membrane,GO:0097481 neuronal postsynaptic density		8.1279	19.1727		8.05762		35.6117	1.71983e-07	3.02288	4.26098	1.71983e-07	3.01035	1.71983e-07	5.15428	1.00763	4.14187	3.13424	8.78013	***
AHsV10002154	AHsV10002154	ENSG00000136261	XM_006715708.1	28969	BZW2	basic leucine zipper and W2 domains 2	GO:0007399 nervous system development,GO:0030154 cell differentiation	-	GO:0016020 membrane			9.50908		9.9718	2.52101	17.9095	1.71983e-07	1.71983e-07	3.24931	1.71983e-07	3.31785	1.334	4.16265	0.444666	3.5766	3.13194	8.76611	***
H200013711	H200013711	ENSG00000119138	NM_001206.2	687	KLF9	Kruppel-like factor 9	GO:0006351 transcription, DNA-templated,GO:0006357 regulation of transcription from RNA polymerase II promoter,GO:0007623 circadian rhythm,GO:0010839 negative regulation of keratinocyte proliferation,GO:0071387 cellular response to cortisol stimulus,GO:0097067 cellular response to thyroid hormone stimulus	GO:0003677 DNA binding,GO:0003700 transcription factor activity, sequence-specific DNA binding,GO:0046872 metal ion binding	GO:0005634 nucleus,GO:0005654 nucleoplasm,GO:0005737 cytoplasm,GO:0005886 plasma membrane	3.08857		75.8135	83.692	142.961	45.5584	235.697	1.62694	1.71983e-07	6.24438	6.38702	7.15948	5.50964	7.88079	3.96555	7.09488	3.12933	8.75029	***
opHsV0400005637	opHsV0400005637	ENSG00000197635	NM_001935.3	1803	DPP4	dipeptidyl peptidase 4	GO:0001662 behavioral fear response,GO:0001666 response to hypoxia,GO:0006508 proteolysis,GO:0008284 positive regulation of cell proliferation,GO:0010716 negative regulation of extracellular matrix disassembly,GO:0031295 T cell costimulation,GO:0033632 regulation of cell-cell adhesion mediated by integrin,GO:0035641 locomotory exploration behavior,GO:0036343 psychomotor behavior,GO:0042110 T cell…	GO:0001618 virus receptor activity,GO:0002020 protease binding,GO:0004252 serine-type endopeptidase activity,GO:0005102 receptor binding,GO:0005515 protein binding,GO:0008236 serine-type peptidase activity,GO:0008239 dipeptidyl-peptidase activity,GO:0042802 identical protein binding,GO:0042803 protein homodimerization activity	GO:0005765 lysosomal membrane,GO:0005886 plasma membrane,GO:0005925 focal adhesion,GO:0009986 cell surface,GO:0016020 membrane,GO:0016021 integral component of membrane,GO:0016324 apical plasma membrane,GO:0030027 lamellipodium,GO:0030139 endocytic vesicle,GO:0031258 lamellipodium membrane,GO:0045121 membrane raft,GO:0046581 intercellular canaliculus,GO:0070062 extracellular exosome,GO:0071438 in…	6.83506	4.33803	12.0333		42.5521		5.60506	2.77295	2.11704	3.58897	1.71983e-07	5.41116	1.71983e-07	2.48673	0.705681	3.82895	3.12327	8.71361	***
H300002314	H300002314	ENSG00000239571	-	28881	IGKV2D-30	immunoglobulin kappa variable 2D-30	-	-	-	7.84471	3.6004	19.222		39.5672		3.12577	2.97172	1.84816	4.26469	1.71983e-07	5.30623	1.71983e-07	1.64421	0.616052	3.73838	3.12233	8.7079	***
CHsGV10000744	CHsGV10000744	ENSG00000134294	XR_944589.1	54407	SLC38A2	solute carrier family 38 member 2	GO:0003333 amino acid transmembrane transport,GO:0006811 ion transport,GO:0006814 sodium ion transport,GO:0006865 amino acid transport,GO:0007268 synaptic transmission,GO:0007269 neurotransmitter secretion,GO:0007565 female pregnancy,GO:0014047 glutamate secretion,GO:0021987 cerebral cortex development,GO:0031460 glycine betaine transport,GO:0032328 alanine transport,GO:0034198 cellular response …	GO:0005515 protein binding,GO:0015171 amino acid transmembrane transporter activity,GO:0015293 symporter activity	GO:0005886 plasma membrane,GO:0005887 integral component of plasma membrane,GO:0005903 brush border,GO:0030424 axon,GO:0030425 dendrite,GO:0042383 sarcolemma,GO:0043025 neuronal cell body			783.679	261.359	169.542	539.666	700.725	1.71983e-07	1.71983e-07	9.61412	8.02989	7.4055	9.07592	9.4527	5.70194	8.82411	3.12217	8.70697	***
DHsGV10003551	DHsGV10003551	-	-	-	-	-	-	-	-	9.89946	10.0864	107.447	4.76222	130.026	7.60912	17.2625	3.30735	3.33434	6.74748	2.25163	7.02266	2.92773	4.10957	2.8379	5.9599	3.122	8.70594	***
H300003268	H300003268	ENSG00000139675	NM_001011725.1	144983	HNRNPA1L2	heterogeneous nuclear ribonucleoprotein A1-like 2	GO:0006397 mRNA processing,GO:0008380 RNA splicing,GO:0051028 mRNA transport	GO:0000166 nucleotide binding,GO:0003723 RNA binding	GO:0005681 spliceosomal complex,GO:0005737 cytoplasm	15.2859	9.40672	385.29	98.4049	584.262	179.257	479.725	3.93413	3.23369	8.5898	6.62066	9.19047	7.48588	8.90606	5.78008	8.89545	3.11537	8.66601	***
CHsGV10001803	CHsGV10001803	ENSG00000081041	NM_002089.3	2920	CXCL2	C-X-C motif chemokine ligand 2	GO:0002237 response to molecule of bacterial origin,GO:0006935 chemotaxis,GO:0006954 inflammatory response,GO:0006955 immune response,GO:0007186 G-protein coupled receptor signaling pathway,GO:0032496 response to lipopolysaccharide,GO:0042127 regulation of cell proliferation,GO:0060326 cell chemotaxis,GO:0070098 chemokine-mediated signaling pathway,GO:0090023 positive regulation of neutrophil che…	GO:0005515 protein binding,GO:0008009 chemokine activity,GO:0045236 CXCR chemokine receptor binding	GO:0005576 extracellular region,GO:0005615 extracellular space	108.913	75.2588	467.105	58.0373	1986.51	101.26	302.894	6.76703	6.23379	8.8676	5.85891	10.956	6.66191	8.24267	6.25154	9.35543	3.10389	8.59736	***
DHsGV10002548	DHsGV10002548	ENSG00000125730	NM_000064.3	718	C3	complement component 3	GO:0001798 positive regulation of type IIa hypersensitivity,GO:0001934 positive regulation of protein phosphorylation,GO:0001970 positive regulation of activation of membrane attack complex,GO:0002507 tolerance induction,GO:0006631 fatty acid metabolic process,GO:0006954 inflammatory response,GO:0006955 immune response,GO:0006956 complement activation,GO:0006957 complement activation, alternative…	GO:0004866 endopeptidase inhibitor activity,GO:0005102 receptor binding,GO:0005515 protein binding,GO:0008289 lipid binding,GO:0031715 C5L2 anaphylatoxin chemotactic receptor binding,GO:0048037 cofactor binding	GO:0005576 extracellular region,GO:0005615 extracellular space,GO:0005886 plasma membrane,GO:0070062 extracellular exosome,GO:0072562 blood microparticle	3.88802	7.33516	109.299	5.98418	34.4924	9.05483	65.3204	1.95904	2.87483	6.77213	2.58115	5.10821	3.17869	6.02946	2.87822	5.96993	3.09171	8.52507	***
DHsTV10000021	DHsTV10000021	-	-	-	-	-	-	-	-			55.9462	88.3915	417.827	83.0614	194.467	1.71983e-07	1.71983e-07	5.80597	6.46584	8.70676	6.37611	7.60338	4.28065	7.37204	3.09139	8.52317	***
H300008872	H300008872	ENSG00000103021	NM_001142302.1	29070	CCDC113	coiled-coil domain containing 113	GO:0042384 cilium assembly	GO:0005515 protein binding	GO:0005654 nucleoplasm,GO:0005737 cytoplasm,GO:0034451 centriolar satellite,GO:0043234 protein complex			20.5134	8.93808	28.4772	3.43534	32.4539	1.71983e-07	1.71983e-07	4.35849	3.15997	4.83174	1.78045	5.02032	1.64681	4.73685	3.09004	8.51522	***
H200003180	H200003180	ENSG00000153922	NM_001270.2	1105	CHD1	chromodomain helicase DNA binding protein 1	GO:0006351 transcription, DNA-templated,GO:0006357 regulation of transcription from RNA polymerase II promoter,GO:0016568 chromatin modification,GO:0032508 DNA duplex unwinding,GO:0043923 positive regulation by host of viral transcription	GO:0003677 DNA binding,GO:0004003 ATP-dependent DNA helicase activity,GO:0005515 protein binding,GO:0005524 ATP binding,GO:0035064 methylated histone binding	GO:0005634 nucleus,GO:0005737 cytoplasm		3.95933	1107.67	2016.87	1729.86	1637.59	4166.97	1.71983e-07	1.98526	10.1133	10.9779	10.7564	10.6774	12.0248	7.88017	10.9648	3.08467	8.48358	***
H300022520	H300022520	ENSG00000187630	XM_011536687.1	317749	DHRS4L2	dehydrogenase/reductase (SDR family) member 4 like 2	GO:0055114 oxidation-reduction process	GO:0016491 oxidoreductase activity	GO:0005576 extracellular region	8.6824		15.2792	2.34064	28.5903	4.32939	14.1148	3.11809	1.71983e-07	3.93349	1.22691	4.83746	2.11416	3.81914	1.11369	4.1967	3.08301	8.47378	***
DHsGV10001924	DHsGV10001924	ENSG00000213704	-	643563	EEF1A1P15	eukaryotic translation elongation factor 1 alpha 1 pseudogene 15	-	-	-	5.77083	4.12183	525.595	215.429	628.501	255.278	410.25	2.52878	2.04328	9.03781	7.75107	9.29577	7.99592	8.68036	5.93009	9.00465	3.07456	8.42429	***
CHsGV10002195	CHsGV10002195	ENSG00000254126	NM_001178100.1	926	CD8B	CD8b molecule	GO:0002250 adaptive immune response,GO:0006955 immune response,GO:0007169 transmembrane receptor protein tyrosine kinase signaling pathway,GO:0016032 viral process,GO:0042110 T cell activation,GO:0050690 regulation of defense response to virus by virus,GO:0050776 regulation of immune response	GO:0005515 protein binding,GO:0015026 coreceptor activity,GO:0042288 MHC class I protein binding	GO:0005576 extracellular region,GO:0005886 plasma membrane,GO:0005887 integral component of plasma membrane,GO:0009897 external side of plasma membrane,GO:0031901 early endosome membrane,GO:0042101 T cell receptor complex	6.61685		8.71809		28.2489	2.41902	5.86037	2.72615	1.71983e-07	3.12401	1.71983e-07	4.82012	1.27442	2.55099	0.424807	3.49838	3.07357	8.41853	***
H200001634	H200001634	ENSG00000115641	NM_001318899.1	2274	FHL2	four and a half LIM domains 2	GO:0000122 negative regulation of transcription from RNA polymerase II promoter,GO:0001649 osteoblast differentiation,GO:0006351 transcription, DNA-templated,GO:0009725 response to hormone,GO:0030521 androgen receptor signaling pathway,GO:0043066 negative regulation of apoptotic process,GO:0044255 cellular lipid metabolic process,GO:0044281 small molecule metabolic process,GO:0045893 positive reg…	GO:0003713 transcription coactivator activity,GO:0005515 protein binding,GO:0008134 transcription factor binding,GO:0008270 zinc ion binding,GO:0042802 identical protein binding,GO:0050681 androgen receptor binding	GO:0005634 nucleus,GO:0005654 nucleoplasm,GO:0005925 focal adhesion,GO:0015629 actin cytoskeleton,GO:0030018 Z disc,GO:0031430 M band	3.49508	6.79253	14.6975		11.3119		24.354	1.80533	2.76395	3.8775	1.71983e-07	3.49977	1.71983e-07	4.60609	0.921317	3.99445	3.07313	8.41599	***
DHsGV10001172	DHsGV10001172	-	-	-	-	-	-	-	-	3.09135		4.9628		13.95		8.50121	1.62824	1.71983e-07	2.31115	1.71983e-07	3.80219	1.71983e-07	3.08767	1.71983e-07	3.067	3.067	8.38031	***
AHsV10002528	AHsV10002528	ENSG00000160791	NM_000579.3	1234	CCR5	chemokine (C-C motif) receptor 5 (gene/pseudogene)	GO:0000165 MAPK cascade,GO:0002407 dendritic cell chemotaxis,GO:0006816 calcium ion transport,GO:0006935 chemotaxis,GO:0006954 inflammatory response,GO:0006955 immune response,GO:0006968 cellular defense response,GO:0007166 cell surface receptor signaling pathway,GO:0007186 G-protein coupled receptor signaling pathway,GO:0007204 positive regulation of cytosolic calcium ion concentration,GO:000726…	GO:0001618 virus receptor activity,GO:0003779 actin binding,GO:0004435 phosphatidylinositol phospholipase C activity,GO:0004950 chemokine receptor activity,GO:0005515 protein binding,GO:0015026 coreceptor activity,GO:0016493 C-C chemokine receptor activity,GO:0019957 C-C chemokine binding,GO:0071791 chemokine (C-C motif) ligand 5 binding	GO:0005737 cytoplasm,GO:0005768 endosome,GO:0005829 cytosol,GO:0005886 plasma membrane,GO:0005887 integral component of plasma membrane,GO:0009897 external side of plasma membrane,GO:0009986 cell surface	8.25677	8.03885	70.964		17.048	2.71064	10.5786	3.04558	3.00699	6.14902	1.71983e-07	4.09153	1.43863	3.40308	1.48187	4.54788	3.066	8.3745	***
AHsV10003206	AHsV10003206	ENSG00000118242	NM_018000.2	55686	MREG	melanoregulin	GO:0030318 melanocyte differentiation,GO:0032402 melanosome transport	-	GO:0016324 apical plasma membrane,GO:0042470 melanosome,GO:0043234 protein complex			24.4036		9.72513		2.46757	1.71983e-07	1.71983e-07	4.60902	1.71983e-07	3.28172	1.71983e-07	1.30309	1.71983e-07	3.06461	3.06461	8.36642	***
H300007499	H300007499	ENSG00000176485	XM_006718426.1	11145	PLA2G16	phospholipase A2 group XVI	GO:0006644 phospholipid metabolic process,GO:0016042 lipid catabolic process,GO:0036149 phosphatidylinositol acyl-chain remodeling,GO:0036150 phosphatidylserine acyl-chain remodeling,GO:0036151 phosphatidylcholine acyl-chain remodeling,GO:0036152 phosphatidylethanolamine acyl-chain remodeling,GO:0044281 small molecule metabolic process,GO:0045786 negative regulation of cell cycle,GO:0046474 glyce…	GO:0004623 phospholipase A2 activity,GO:0005515 protein binding,GO:0008970 phosphatidylcholine 1-acylhydrolase activity,GO:0052739 phosphatidylserine 1-acylhydrolase activity,GO:0052740 1-acyl-2-lysophosphatidylserine acylhydrolase activity	GO:0005575 cellular_component,GO:0005783 endoplasmic reticulum,GO:0005829 cytosol,GO:0016021 integral component of membrane,GO:0048471 perinuclear region of cytoplasm	15.2994		3.89597		14.6653		10.1789	3.93541	1.71983e-07	1.96198	1.71983e-07	3.87433	1.71983e-07	3.34751	1.71983e-07	3.06127	3.06127	8.3471	***
H300020857	H300020857	ENSG00000163297	NM_001286781.1	118429	ANTXR2	anthrax toxin receptor 2	GO:0022414 reproductive process,GO:1901998 toxin transport	GO:0004872 receptor activity,GO:0005515 protein binding,GO:0046872 metal ion binding	GO:0005576 extracellular region,GO:0005789 endoplasmic reticulum membrane,GO:0005886 plasma membrane,GO:0009897 external side of plasma membrane,GO:0010008 endosome membrane,GO:0016021 integral component of membrane			165.662	85.3537	115.571	168.835	436.151	1.71983e-07	1.71983e-07	7.3721	6.41538	6.85264	7.39947	8.76868	4.60495	7.66447	3.05952	8.33697	***
AHsV10000193	AHsV10000193	ENSG00000095970	XM_006715116.2	54209	TREM2	triggering receptor expressed on myeloid cells 2	GO:0002588 positive regulation of antigen processing and presentation of peptide antigen via MHC class II,GO:0006911 phagocytosis, engulfment,GO:0006959 humoral immune response,GO:0007411 axon guidance,GO:0032497 detection of lipopolysaccharide,GO:0032499 detection of peptidoglycan,GO:0045087 innate immune response,GO:0050731 positive regulation of peptidyl-tyrosine phosphorylation,GO:0050776 reg…	GO:0001530 lipopolysaccharide binding,GO:0004872 receptor activity,GO:0042834 peptidoglycan binding,GO:0070891 lipoteichoic acid binding,GO:0097110 scaffold protein binding	GO:0005576 extracellular region,GO:0005886 plasma membrane,GO:0016021 integral component of membrane,GO:0043231 intracellular membrane-bounded organelle	4.54297	5.64653	30.6338		33.3753	1.88599	6.00375	2.18364	2.49737	4.93705	1.71983e-07	5.06071	0.915324	2.58586	1.13756	4.19454	3.05698	8.32228	***
AHsV10003447	AHsV10003447	ENSG00000148459	XM_005252439.2	23590	PDSS1	prenyl (decaprenyl) diphosphate synthase, subunit 1	GO:0006744 ubiquinone biosynthetic process,GO:0008299 isoprenoid biosynthetic process,GO:0044281 small molecule metabolic process,GO:0051290 protein heterotetramerization	GO:0000010 trans-hexaprenyltranstransferase activity,GO:0046872 metal ion binding,GO:0046982 protein heterodimerization activity,GO:0050347 trans-octaprenyltranstransferase activity	GO:0005759 mitochondrial matrix,GO:1990234 transferase complex			14.1364		4.31321	1.62122	15.3071	1.71983e-07	1.71983e-07	3.82134	1.71983e-07	2.10876	0.697081	3.93613	0.23236	3.28874	3.05638	8.31885	***
AHsV10000586	AHsV10000586	ENSG00000113272	NM_001317826.1	54974	THG1L	tRNA-histidine guanylyltransferase 1 like	GO:0006400 tRNA modification,GO:0008033 tRNA processing,GO:0010467 gene expression,GO:0051289 protein homotetramerization	GO:0000049 tRNA binding,GO:0000287 magnesium ion binding,GO:0005515 protein binding,GO:0005524 ATP binding,GO:0005525 GTP binding,GO:0008193 tRNA guanylyltransferase activity,GO:0042802 identical protein binding	GO:0005739 mitochondrion,GO:0005829 cytosol			7.60549		10.3392		7.29289	1.71983e-07	1.71983e-07	2.92704	1.71983e-07	3.37005	1.71983e-07	2.86649	1.71983e-07	3.05453	3.05453	8.30814	***
H300016001	H300016001	ENSG00000109971	XM_011542798.1	3312	HSPA8	heat shock protein family A (Hsp70) member 8	GO:0000398 mRNA splicing, via spliceosome,GO:0006351 transcription, DNA-templated,GO:0006457 protein folding,GO:0006622 protein targeting to lysosome,GO:0006892 post-Golgi vesicle-mediated transport,GO:0006986 response to unfolded protein,GO:0007268 synaptic transmission,GO:0007269 neurotransmitter secretion,GO:0007411 axon guidance,GO:0008380 RNA splicing,GO:0009267 cellular response to starvati…	GO:0001664 G-protein coupled receptor binding,GO:0005515 protein binding,GO:0005524 ATP binding,GO:0016887 ATPase activity,GO:0019899 enzyme binding,GO:0023026 MHC class II protein complex binding,GO:0031072 heat shock protein binding,GO:0031625 ubiquitin protein ligase binding,GO:0042623 ATPase activity, coupled,GO:0044822 poly(A) RNA binding,GO:0051082 unfolded protein binding,GO:0055131 C3HC4-…	GO:0000151 ubiquitin ligase complex,GO:0000974 Prp19 complex,GO:0005615 extracellular space,GO:0005622 intracellular,GO:0005634 nucleus,GO:0005654 nucleoplasm,GO:0005681 spliceosomal complex,GO:0005730 nucleolus,GO:0005765 lysosomal membrane,GO:0005829 cytosol,GO:0005886 plasma membrane,GO:0005925 focal adhesion,GO:0016020 membrane,GO:0030529 intracellular ribonucleoprotein complex,GO:0042470 mel…	1927.28	1071.7	6324.45	383.428	3117.82	463.093	5520.29	10.9124	10.0657	12.6267	8.58281	11.6063	8.85516	12.4305	9.16789	12.2212	3.0533	8.30111	***
opHsV0400002259	opHsV0400002259	ENSG00000271707	-	484	ATP1B3P1	ATPase, Na+/K+ transporting, beta 3 pseudogene	-	-	-	7.46811	6.24568	69.4588	10.3056	75.4373	11.4968	80.6968	2.90074	2.64286	6.11809	3.36536	6.23721	3.52316	6.33444	3.17712	6.22991	3.05279	8.29813	***
H200012135	H200012135	ENSG00000239672	NM_198175.1	4830	NME1	NME/NM23 nucleoside diphosphate kinase 1	GO:0002762 negative regulation of myeloid leukocyte differentiation,GO:0006163 purine nucleotide metabolic process,GO:0006165 nucleoside diphosphate phosphorylation,GO:0006183 GTP biosynthetic process,GO:0006220 pyrimidine nucleotide metabolic process,GO:0006228 UTP biosynthetic process,GO:0006241 CTP biosynthetic process,GO:0006259 DNA metabolic process,GO:0006897 endocytosis,GO:0007595 lactatio…	GO:0000287 magnesium ion binding,GO:0000977 RNA polymerase II regulatory region sequence-specific DNA binding,GO:0003697 single-stranded DNA binding,GO:0004536 deoxyribonuclease activity,GO:0004550 nucleoside diphosphate kinase activity,GO:0005515 protein binding,GO:0005524 ATP binding,GO:0005525 GTP binding,GO:0019215 intermediate filament binding,GO:0019901 protein kinase binding,GO:0042802 ide…	GO:0005634 nucleus,GO:0005737 cytoplasm,GO:0005741 mitochondrial outer membrane,GO:0005813 centrosome,GO:0005829 cytosol,GO:0005882 intermediate filament,GO:0016020 membrane,GO:0032587 ruffle membrane,GO:0043209 myelin sheath,GO:0048471 perinuclear region of cytoplasm,GO:0070062 extracellular exosome	56.833	22.1583	21.3414		66.4285	2.16306	19.1017	5.82866	4.46977	4.41558	1.71983e-07	6.05373	1.11308	4.25563	1.86095	4.90831	3.04737	8.26701	***
H200008521	H200008521	ENSG00000164266	NM_003122.4	6690	SPINK1	serine peptidase inhibitor, Kazal type 1	GO:0010751 negative regulation of nitric oxide mediated signal transduction,GO:0050732 negative regulation of peptidyl-tyrosine phosphorylation,GO:0060046 regulation of acrosome reaction,GO:0090281 negative regulation of calcium ion import,GO:1900004 negative regulation of serine-type endopeptidase activity,GO:2001256 regulation of store-operated calcium entry	GO:0004866 endopeptidase inhibitor activity,GO:0004867 serine-type endopeptidase inhibitor activity,GO:0005515 protein binding	GO:0001669 acrosomal vesicle,GO:0005615 extracellular space,GO:0070062 extracellular exosome	5.97825	2.97724	12.5498	2.03348	27.26	2.07911	20.6745	2.57972	1.57398	3.6496	1.02395	4.76871	1.05596	4.36978	1.21796	4.2627	3.04473	8.25194	***
H300003813	H300003813	-	XR_928346.1	642475	MROH6	maestro heat like repeat family member 6	-	-	-	18.7867	18.7556	824.199	229.514	462.786	176.388	1088.02	4.23164	4.22925	9.68685	7.84244	8.8542	7.46261	10.0875	6.51143	9.54285	3.03141	8.17611	***
AHsV10003353	AHsV10003353	ENSG00000117226	NR_135007.1	2635	GBP3	guanylate binding protein 3	GO:0008152 metabolic process,GO:0051607 defense response to virus	GO:0003924 GTPase activity,GO:0005515 protein binding,GO:0005525 GTP binding	GO:0000139 Golgi membrane,GO:0048471 perinuclear region of cytoplasm	2.91107		28.0208	16.6255	71.2545	5.50542	25.0021	1.54155	1.71983e-07	4.80843	4.05533	6.15491	2.46085	4.64398	2.17206	5.20244	3.03038	8.17024	***
opHsV0400000278	opHsV0400000278	-	NM_000104.3	1545	CYP1B1	cytochrome P450 family 1 subfamily B member 1	GO:0001525 angiogenesis,GO:0002930 trabecular meshwork development,GO:0006725 cellular aromatic compound metabolic process,GO:0006805 xenobiotic metabolic process,GO:0006809 nitric oxide biosynthetic process,GO:0007155 cell adhesion,GO:0007601 visual perception,GO:0008202 steroid metabolic process,GO:0008210 estrogen metabolic process,GO:0008285 negative regulation of cell proliferation,GO:000863…	GO:0004497 monooxygenase activity,GO:0005506 iron ion binding,GO:0016712 oxidoreductase activity, acting on paired donors, with incorporation or reduction of molecular oxygen, reduced flavin or flavoprotein as one donor, and incorporation of one atom of oxygen,GO:0019825 oxygen binding,GO:0020037 heme binding,GO:0070330 aromatase activity	GO:0005739 mitochondrion,GO:0005789 endoplasmic reticulum membrane,GO:0043231 intracellular membrane-bounded organelle	5.36432	6.76427	303.863	28.2432	63.9629	11.7593	62.7494	2.4234	2.75793	8.24727	4.81983	5.99916	3.55573	5.97153	3.71117	6.73932	3.02816	8.15767	***
H300008050	H300008050	ENSG00000135905	NM_001290263.1	55619	DOCK10	dedicator of cytokinesis 10	GO:0007264 small GTPase mediated signal transduction,GO:0030334 regulation of cell migration,GO:0043547 positive regulation of GTPase activity	GO:0003674 molecular_function,GO:0005089 Rho guanyl-nucleotide exchange factor activity,GO:0005515 protein binding,GO:0017048 Rho GTPase binding	GO:0005622 intracellular,GO:0016020 membrane,GO:0070062 extracellular exosome	2.86759		21.0161		6.11324	1.88886	7.94899	1.51984	1.71983e-07	4.39343	1.71983e-07	2.61194	0.917516	2.99077	0.305839	3.33205	3.02621	8.14665	***
AHsV10001940	AHsV10001940	ENSG00000214756	NM_001043229.1	751071	METTL12	methyltransferase like 12	GO:0032259 methylation	GO:0008168 methyltransferase activity	GO:0005739 mitochondrion	3.09135		127.999				4.13933	1.62824	1.71983e-07	6.99999	1.71983e-07	1.71983e-07	1.71983e-07	2.0494	1.71983e-07	3.01646	3.01646	8.09181	***
DHsGV10001596	DHsGV10001596	-	XM_005247694.2	604	BCL6	B-cell CLL/lymphoma 6	GO:0000060 protein import into nucleus, translocation,GO:0000122 negative regulation of transcription from RNA polymerase II promoter,GO:0000902 cell morphogenesis,GO:0001953 negative regulation of cell-matrix adhesion,GO:0002467 germinal center formation,GO:0002634 regulation of germinal center formation,GO:0002903 negative regulation of B cell apoptotic process,GO:0006351 transcription, DNA-tem…	GO:0000977 RNA polymerase II regulatory region sequence-specific DNA binding,GO:0001161 intronic transcription regulatory region sequence-specific DNA binding,GO:0001227 transcriptional repressor activity, RNA polymerase II transcription regulatory region sequence-specific binding,GO:0003682 chromatin binding,GO:0003700 transcription factor activity, sequence-specific DNA binding,GO:0005515 prote…	GO:0005634 nucleus,GO:0005657 replication fork	3.0858		128.885	41.968	48.7698	23.7238	83.1911	1.62564	1.71983e-07	7.00994	5.39122	5.60792	4.56826	6.37836	3.31983	6.33207	3.01224	8.06819	***
H200014840	H200014840	ENSG00000008118	NM_020439.2	57172	CAMK1G	calcium/calmodulin dependent protein kinase IG	GO:0006468 protein phosphorylation	GO:0004683 calmodulin-dependent protein kinase activity,GO:0005516 calmodulin binding,GO:0005524 ATP binding	GO:0000139 Golgi membrane,GO:0005886 plasma membrane,GO:0005954 calcium- and calmodulin-dependent protein kinase complex,GO:0043005 neuron projection			11.069		13.951		3.36396	1.71983e-07	1.71983e-07	3.46845	1.71983e-07	3.8023	1.71983e-07	1.75016	1.71983e-07	3.00697	3.00697	8.03874	***
H300020286	H300020286	ENSG00000144655	NM_033027.3	64651	CSRNP1	cysteine-serine-rich nuclear protein 1	GO:0006366 transcription from RNA polymerase II promoter,GO:0006915 apoptotic process,GO:0009791 post-embryonic development,GO:0045944 positive regulation of transcription from RNA polymerase II promoter,GO:0048008 platelet-derived growth factor receptor signaling pathway,GO:0048705 skeletal system morphogenesis,GO:0060021 palate development,GO:0060325 face morphogenesis	GO:0001228 transcriptional activator activity, RNA polymerase II transcription regulatory region sequence-specific binding,GO:0003674 molecular_function,GO:0003700 transcription factor activity, sequence-specific DNA binding,GO:0005515 protein binding,GO:0043565 sequence-specific DNA binding	GO:0005634 nucleus	24.8173	21.6185	718.187	531.186	894.597	214.438	1970.85	4.63327	4.43419	9.48821	9.05307	9.80509	7.74442	10.9446	7.07723	10.0793	3.00208	8.01152	***
opHsV0400008930	opHsV0400008930	ENSG00000108953	NR_024058.1	7531	YWHAE	tyrosine 3-monooxygenase/tryptophan 5-monooxygenase activation protein epsilon	GO:0000086 G2/M transition of mitotic cell cycle,GO:0000278 mitotic cell cycle,GO:0001764 neuron migration,GO:0003064 regulation of heart rate by hormone,GO:0006367 transcription initiation from RNA polymerase II promoter,GO:0006605 protein targeting,GO:0006915 apoptotic process,GO:0006996 organelle organization,GO:0007264 small GTPase mediated signal transduction,GO:0010467 gene expression,GO:00…	GO:0005515 protein binding,GO:0015459 potassium channel regulator activity,GO:0019899 enzyme binding,GO:0019904 protein domain specific binding,GO:0023026 MHC class II protein complex binding,GO:0031625 ubiquitin protein ligase binding,GO:0042826 histone deacetylase binding,GO:0044325 ion channel binding,GO:0044822 poly(A) RNA binding,GO:0046982 protein heterodimerization activity,GO:0050815 phos…	GO:0005739 mitochondrion,GO:0005829 cytosol,GO:0005871 kinesin complex,GO:0005925 focal adhesion,GO:0016020 membrane,GO:0030424 axon,GO:0030659 cytoplasmic vesicle membrane,GO:0042470 melanosome,GO:0070062 extracellular exosome	8.68518		20.7292	5.70535	9.95997	4.61219	64.5978	3.11856	1.71983e-07	4.37359	2.51232	3.31614	2.20545	6.01341	1.57259	4.56771	2.99513	7.97301	**
AHsV10003036	AHsV10003036	ENSG00000115053	NM_005381.2	4691	NCL	nucleolin	GO:0001525 angiogenesis,GO:0006897 endocytosis,GO:0007283 spermatogenesis,GO:0032760 positive regulation of tumor necrosis factor production,GO:0043066 negative regulation of apoptotic process,GO:0045944 positive regulation of transcription from RNA polymerase II promoter,GO:0071222 cellular response to lipopolysaccharide,GO:0097421 liver regeneration,GO:1901838 positive regulation of transcripti…	GO:0000166 nucleotide binding,GO:0003697 single-stranded DNA binding,GO:0003723 RNA binding,GO:0005509 calcium ion binding,GO:0005515 protein binding,GO:0008022 protein C-terminus binding,GO:0035368 selenocysteine insertion sequence binding,GO:0042134 rRNA primary transcript binding,GO:0042162 telomeric DNA binding,GO:0042393 histone binding,GO:0042802 identical protein binding,GO:0043236 laminin…	GO:0001650 fibrillar center,GO:0001651 dense fibrillar component,GO:0005634 nucleus,GO:0005654 nucleoplasm,GO:0005730 nucleolus,GO:0005938 cell cortex,GO:0009986 cell surface,GO:0016020 membrane,GO:0030529 intracellular ribonucleoprotein complex,GO:0036464 cytoplasmic ribonucleoprotein granule,GO:0070062 extracellular exosome	2.87838		179.534	55.0414	66.4393	83.4968	194.016	1.52526	1.71983e-07	7.48811	5.78245	6.05397	6.38365	7.60003	4.05536	7.04737	2.99201	7.9558	**
AHsV10000181	AHsV10000181	ENSG00000143870	NM_005742.3	10130	PDIA6	protein disulfide isomerase family A member 6	GO:0006457 protein folding,GO:0030968 endoplasmic reticulum unfolded protein response,GO:0034976 response to endoplasmic reticulum stress,GO:0036498 IRE1-mediated unfolded protein response,GO:0044267 cellular protein metabolic process,GO:0045454 cell redox homeostasis	GO:0003756 protein disulfide isomerase activity,GO:0005515 protein binding	GO:0005783 endoplasmic reticulum,GO:0005788 endoplasmic reticulum lumen,GO:0005789 endoplasmic reticulum membrane,GO:0005793 endoplasmic reticulum-Golgi intermediate compartment,GO:0005886 plasma membrane,GO:0034663 endoplasmic reticulum chaperone complex,GO:0042470 melanosome,GO:0070062 extracellular exosome			119.752	44.9565	140.89	47.823	63.892	1.71983e-07	1.71983e-07	6.9039	5.49046	7.13842	5.57963	5.99756	3.69003	6.67996	2.98993	7.94437	**
AHsV10000313	AHsV10000313	ENSG00000119977	XM_011539628.1	26123	TCTN3	tectonic family member 3	GO:0006915 apoptotic process,GO:0006996 organelle organization,GO:0007224 smoothened signaling pathway,GO:0060271 cilium morphogenesis	-	GO:0016021 integral component of membrane,GO:0060170 ciliary membrane,GO:0070062 extracellular exosome	3.90159		9.56882		23.5361	2.69895	5.87959	1.96406	1.71983e-07	3.25834	1.71983e-07	4.5568	1.4324	2.55571	0.477467	3.45695	2.97949	7.88705	**
H200001968	H200001968	ENSG00000166927	NM_206940.1	58475	MS4A7	membrane spanning 4-domains A7	-	-	GO:0016021 integral component of membrane	29.7641	17.888	145.108	6.0156	63.1022	6.97472	40.0816	4.8955	4.16092	7.18099	2.58871	5.97962	2.80213	5.32487	3.18392	6.16182	2.9779	7.87841	**
H200009647	H200009647	ENSG00000105825	NM_001271004.1	7980	TFPI2	tissue factor pathway inhibitor 2	GO:0007596 blood coagulation,GO:0010951 negative regulation of endopeptidase activity	GO:0004867 serine-type endopeptidase inhibitor activity,GO:0005201 extracellular matrix structural constituent	GO:0005578 proteinaceous extracellular matrix,GO:0005634 nucleus			12.7341		3.22846		11.886	1.71983e-07	1.71983e-07	3.67063	1.71983e-07	1.69085	1.71983e-07	3.57119	1.71983e-07	2.97755	2.97755	7.8765	**
AHsV10003024	AHsV10003024	ENSG00000227057	NM_005452.5	9277	WDR46	WD repeat domain 46	GO:0000462 maturation of SSU-rRNA from tricistronic rRNA transcript (SSU-rRNA, 5.8S rRNA, LSU-rRNA),GO:0008150 biological_process,GO:1903955 positive regulation of protein targeting to mitochondrion	GO:0044822 poly(A) RNA binding	GO:0005575 cellular_component,GO:0005730 nucleolus,GO:0030686 90S preribosome,GO:0032040 small-subunit processome			48.8272		4.92723	7.86999	15.944	1.71983e-07	1.71983e-07	5.60961	1.71983e-07	2.30078	2.97636	3.99494	0.99212	3.96844	2.97632	7.86978	**
AHsV10002025	AHsV10002025	ENSG00000135655	XM_005269261.2	9958	USP15	ubiquitin specific peptidase 15	GO:0006511 ubiquitin-dependent protein catabolic process,GO:0007179 transforming growth factor beta receptor signaling pathway,GO:0016579 protein deubiquitination,GO:0030509 BMP signaling pathway,GO:0030512 negative regulation of transforming growth factor beta receptor signaling pathway,GO:0035520 monoubiquitinated protein deubiquitination,GO:0035616 histone H2B conserved C-terminal lysine deubi…	GO:0004197 cysteine-type endopeptidase activity,GO:0004843 thiol-dependent ubiquitin-specific protease activity,GO:0005160 transforming growth factor beta receptor binding,GO:0005515 protein binding,GO:0042802 identical protein binding,GO:0046332 SMAD binding,GO:0061649 ubiquitinated histone binding	GO:0005634 nucleus,GO:0005737 cytoplasm			658.52	916.772	628.605	929.175	1000.95	1.71983e-07	1.71983e-07	9.36308	9.84042	9.29601	9.85981	9.96716	6.56674	9.54208	2.97534	7.86443	**
H300018977	H300018977	ENSG00000003400	NM_032974.4	843	CASP10	caspase 10	GO:0006508 proteolysis,GO:0006915 apoptotic process,GO:0007166 cell surface receptor signaling pathway,GO:0008625 extrinsic apoptotic signaling pathway via death domain receptors,GO:0030225 macrophage differentiation,GO:0042981 regulation of apoptotic process,GO:0043123 positive regulation of I-kappaB kinase/NF-kappaB signaling,GO:0045087 innate immune response,GO:0097190 apoptotic signaling path…	GO:0004197 cysteine-type endopeptidase activity,GO:0005515 protein binding,GO:0031625 ubiquitin protein ligase binding,GO:0035877 death effector domain binding,GO:0097199 cysteine-type endopeptidase activity involved in apoptotic signaling pathway	GO:0005829 cytosol,GO:0031265 CD95 death-inducing signaling complex,GO:0097342 ripoptosome	3.49786		32.4645	3.3152	8.4271	4.87041	28.3949	1.80647	1.71983e-07	5.02079	1.7291	3.07504	2.28404	4.82756	1.33771	4.3078	2.97008	7.83581	**
H200008064	H200008064	ENSG00000100714	NM_005956.3	4522	MTHFD1	methylenetetrahydrofolate dehydrogenase (NADP+ dependent) 1, methenyltetrahydrofolate cyclohydrolase, formyltetrahydrofolate synthetase	GO:0000105 histidine biosynthetic process,GO:0001780 neutrophil homeostasis,GO:0001843 neural tube closure,GO:0006164 purine nucleotide biosynthetic process,GO:0006555 methionine metabolic process,GO:0006730 one-carbon metabolic process,GO:0006766 vitamin metabolic process,GO:0006767 water-soluble vitamin metabolic process,GO:0007507 heart development,GO:0009069 serine family amino acid metabolic…	GO:0004329 formate-tetrahydrofolate ligase activity,GO:0004477 methenyltetrahydrofolate cyclohydrolase activity,GO:0004486 methylenetetrahydrofolate dehydrogenase [NAD(P)+] activity,GO:0004487 methylenetetrahydrofolate dehydrogenase (NAD+) activity,GO:0004488 methylenetetrahydrofolate dehydrogenase (NADP+) activity,GO:0005524 ATP binding	GO:0005739 mitochondrion,GO:0005829 cytosol,GO:0016020 membrane,GO:0070062 extracellular exosome	15.9106	6.87167	28.5553		36.0576	3.99317	12.8187	3.99192	2.78066	4.83568	1.71983e-07	5.17223	1.99753	3.68018	1.59273	4.5627	2.96997	7.83518	**
H200014651	H200014651	ENSG00000138135	NM_003956.3	9023	CH25H	cholesterol 25-hydroxylase	GO:0006629 lipid metabolic process,GO:0006633 fatty acid biosynthetic process,GO:0006699 bile acid biosynthetic process,GO:0008203 cholesterol metabolic process,GO:0008206 bile acid metabolic process,GO:0016126 sterol biosynthetic process,GO:0044281 small molecule metabolic process,GO:0055114 oxidation-reduction process	GO:0001567 cholesterol 25-hydroxylase activity,GO:0005506 iron ion binding,GO:0008395 steroid hydroxylase activity	GO:0005789 endoplasmic reticulum membrane,GO:0005829 cytosol,GO:0016021 integral component of membrane	3.08302		3.66068		31.4493		4.17463	1.62434	1.71983e-07	1.87211	1.71983e-07	4.97496	1.71983e-07	2.06165	1.71983e-07	2.96957	2.96957	7.83304	**
H200008477	H200008477	ENSG00000175445	NM_000237.2	4023	LPL	lipoprotein lipase	GO:0001523 retinoid metabolic process,GO:0006633 fatty acid biosynthetic process,GO:0006641 triglyceride metabolic process,GO:0006644 phospholipid metabolic process,GO:0006766 vitamin metabolic process,GO:0006775 fat-soluble vitamin metabolic process,GO:0007603 phototransduction, visible light,GO:0009409 response to cold,GO:0009749 response to glucose,GO:0010744 positive regulation of macrophage …	GO:0004465 lipoprotein lipase activity,GO:0004620 phospholipase activity,GO:0004806 triglyceride lipase activity,GO:0005102 receptor binding,GO:0005515 protein binding,GO:0008201 heparin binding,GO:0017129 triglyceride binding,GO:0034185 apolipoprotein binding	GO:0005576 extracellular region,GO:0005615 extracellular space,GO:0005886 plasma membrane,GO:0009986 cell surface,GO:0031012 extracellular matrix,GO:0031225 anchored component of membrane,GO:0034361 very-low-density lipoprotein particle,GO:0042627 chylomicron,GO:0070062 extracellular exosome			52.6638		9.03034			1.71983e-07	1.71983e-07	5.71874	1.71983e-07	3.17478	1.71983e-07	1.71983e-07	1.71983e-07	2.96451	2.96451	7.80558	**
opHsV0400004769	opHsV0400004769	ENSG00000137628	NM_017631.5	55601	DDX60	DEXD/H-box helicase 60	GO:0008152 metabolic process,GO:0009615 response to virus,GO:0045087 innate immune response,GO:0051607 defense response to virus,GO:1900245 positive regulation of MDA-5 signaling pathway,GO:1900246 positive regulation of RIG-I signaling pathway	GO:0003690 double-stranded DNA binding,GO:0003725 double-stranded RNA binding,GO:0003727 single-stranded RNA binding,GO:0004386 helicase activity,GO:0005515 protein binding,GO:0005524 ATP binding	GO:0005737 cytoplasm,GO:0045111 intermediate filament cytoskeleton	2.88671		132.243	225.301	162.797	69.9281	344.325	1.52943	1.71983e-07	7.04704	7.81571	7.34693	6.1278	8.42763	4.64784	7.6072	2.95937	7.77782	**
DHsGV10003364	DHsGV10003364	-	-	-	-	-	-	-	-	3.7244	10.7675	115.445	15.3931	104.916	17.6604	113.573	1.89701	3.42861	6.85106	3.94421	6.7131	4.14244	6.82748	3.83842	6.79721	2.95879	7.77472	**
H200011948	H200011948	ENSG00000124882	NM_001432.2	2069	EREG	epiregulin	GO:0000165 MAPK cascade,GO:0000186 activation of MAPKK activity,GO:0001525 angiogenesis,GO:0001550 ovarian cumulus expansion,GO:0001556 oocyte maturation,GO:0001819 positive regulation of cytokine production,GO:0007143 female meiotic division,GO:0007173 epidermal growth factor receptor signaling pathway,GO:0007264 small GTPase mediated signal transduction,GO:0007265 Ras protein signal transductio…	GO:0005154 epidermal growth factor receptor binding,GO:0005515 protein binding,GO:0008083 growth factor activity	GO:0005576 extracellular region,GO:0005615 extracellular space,GO:0005622 intracellular,GO:0005887 integral component of plasma membrane			19.2134	7.40718	20.3346	2.97971	26.4213	1.71983e-07	1.71983e-07	4.26404	2.88892	4.34587	1.57517	4.72363	1.48803	4.44451	2.95648	7.76229	**
H200012396	H200012396	ENSG00000113048	NM_001286751.1	23107	MRPS27	mitochondrial ribosomal protein S27	GO:0006996 organelle organization,GO:0032543 mitochondrial translation,GO:0070124 mitochondrial translational initiation,GO:0070125 mitochondrial translational elongation,GO:0070126 mitochondrial translational termination	GO:0005515 protein binding	GO:0005739 mitochondrion,GO:0005743 mitochondrial inner membrane,GO:0005840 ribosome			8.54837		11.3		4.81256	1.71983e-07	1.71983e-07	3.09565	1.71983e-07	3.49826	1.71983e-07	2.2668	1.71983e-07	2.95357	2.95357	7.74663	**
CHsGV10003585	CHsGV10003585	ENSG00000119917	NM_001549.5	3437	IFIT3	interferon induced protein with tetratricopeptide repeats 3	GO:0008285 negative regulation of cell proliferation,GO:0009615 response to virus,GO:0019221 cytokine-mediated signaling pathway,GO:0035457 cellular response to interferon-alpha,GO:0043066 negative regulation of apoptotic process,GO:0051607 defense response to virus,GO:0060337 type I interferon signaling pathway	GO:0003674 molecular_function,GO:0003723 RNA binding,GO:0005515 protein binding,GO:0042802 identical protein binding	GO:0005737 cytoplasm,GO:0005739 mitochondrion,GO:0005829 cytosol	11.9622	24.9463	2092.57	2045.95	3318.17	2257.84	7645.03	3.58041	4.64075	11.0311	10.9986	11.6962	11.1407	12.9003	8.92668	11.8758	2.94917	7.72303	**
AHsV10000321	AHsV10000321	ENSG00000144802	NM_001005474.2	64332	NFKBIZ	NFKB inhibitor zeta	GO:0006351 transcription, DNA-templated,GO:0006357 regulation of transcription from RNA polymerase II promoter,GO:0006954 inflammatory response	GO:0003712 transcription cofactor activity,GO:0005515 protein binding	GO:0005634 nucleus			1416.29	500.321	378.01	485.152	208.757	1.71983e-07	1.71983e-07	10.4679	8.96671	8.56228	8.92229	7.70568	5.963	8.91195	2.94895	7.72188	**
opHsV0400003555	opHsV0400003555	ENSG00000188674	NM_001099334.2	389073	C2orf80	chromosome 2 open reading frame 80	-	-	-	11.5912	9.48727	11.6052		12.0401	2.34162	73.2034	3.53496	3.24599	3.5367	1.71983e-07	3.58977	1.22751	6.19384	1.49117	4.4401	2.94893	7.72179	**
H200008511	H200008511	ENSG00000156508	NM_001402.5	1915	EEF1A1	eukaryotic translation elongation factor 1 alpha 1	GO:0006351 transcription, DNA-templated,GO:0006355 regulation of transcription, DNA-templated,GO:0006412 translation,GO:0006414 translational elongation,GO:0010467 gene expression,GO:0044267 cellular protein metabolic process,GO:0071364 cellular response to epidermal growth factor stimulus,GO:1904714 regulation of chaperone-mediated autophagy	GO:0000049 tRNA binding,GO:0003746 translation elongation factor activity,GO:0003924 GTPase activity,GO:0005515 protein binding,GO:0005525 GTP binding,GO:0019901 protein kinase binding,GO:0044822 poly(A) RNA binding	GO:0005615 extracellular space,GO:0005634 nucleus,GO:0005730 nucleolus,GO:0005737 cytoplasm,GO:0005829 cytosol,GO:0005853 eukaryotic translation elongation factor 1 complex,GO:0016020 membrane,GO:0030864 cortical actin cytoskeleton,GO:0032587 ruffle membrane,GO:0070062 extracellular exosome,GO:0098574 cytoplasmic side of lysosomal membrane	56.0036	37.4817	844.462	48.7752	217.026	37.682	170.864	5.80745	5.22811	9.72189	5.60808	7.76173	5.23581	7.4167	5.35733	8.30011	2.94277	7.68888	**
H200000525	H200000525	ENSG00000163661	NM_002852.3	5806	PTX3	pentraxin 3	GO:0001878 response to yeast,GO:0006954 inflammatory response,GO:0008228 opsonization,GO:0044869 negative regulation by host of viral exo-alpha-sialidase activity,GO:0044871 negative regulation by host of viral glycoprotein metabolic process,GO:0045087 innate immune response,GO:0045429 positive regulation of nitric oxide biosynthetic process,GO:0046597 negative regulation of viral entry into host…	GO:0001849 complement component C1q binding,GO:0001872 (1->3)-beta-D-glucan binding,GO:0046790 virion binding	GO:0005576 extracellular region,GO:0005615 extracellular space	13.6352	14.8315	87.3905	34.4959	328.323	44.6506	361.521	3.76926	3.89059	6.4494	5.10835	8.35897	5.48061	8.49793	4.82652	7.76877	2.94225	7.6861	**
H200001034	H200001034	ENSG00000115091	NR_102318.1	10096	ACTR3	ARP3 actin-related protein 3 homolog (yeast)	GO:0006928 movement of cell or subcellular component,GO:0007163 establishment or maintenance of cell polarity,GO:0007264 small GTPase mediated signal transduction,GO:0007411 axon guidance,GO:0008356 asymmetric cell division,GO:0016344 meiotic chromosome movement towards spindle pole,GO:0033206 meiotic cytokinesis,GO:0034314 Arp2/3 complex-mediated actin nucleation,GO:0038096 Fc-gamma receptor sig…	GO:0005200 structural constituent of cytoskeleton,GO:0005515 protein binding,GO:0005524 ATP binding,GO:0051015 actin filament binding	GO:0005829 cytosol,GO:0005885 Arp2/3 protein complex,GO:0005903 brush border,GO:0005911 cell-cell junction,GO:0005925 focal adhesion,GO:0015629 actin cytoskeleton,GO:0016020 membrane,GO:0030027 lamellipodium,GO:0070062 extracellular exosome	15.9134	9.08172	1272.92	1834.52	2092.53	1009.01	2851.42	3.99217	3.18297	10.3139	10.8412	11.031	9.97872	11.4775	8.00096	10.9408	2.93985	7.67333	**
AHsV10003008	AHsV10003008	ENSG00000242574	NM_002118.4	3109	HLA-DMB	major histocompatibility complex, class II, DM beta	GO:0002399 MHC class II protein complex assembly,GO:0002503 peptide antigen assembly with MHC class II protein complex,GO:0006955 immune response,GO:0019886 antigen processing and presentation of exogenous peptide antigen via MHC class II,GO:0042102 positive regulation of T cell proliferation,GO:2001190 positive regulation of T cell activation via T cell receptor contact with antigen bound to MHC…	GO:0023026 MHC class II protein complex binding	GO:0005765 lysosomal membrane,GO:0016021 integral component of membrane,GO:0031902 late endosome membrane,GO:0042613 MHC class II protein complex	22.3014	44.5682	400.67	69.6125	625.523	68.7649	382.961	4.47906	5.47794	8.64627	6.12127	9.28892	6.1036	8.58105	5.90094	8.83875	2.93781	7.66246	**
EHsV10000001	EHsV10000001	ENSG00000112115	NM_002190.2	3605	IL17A	interleukin 17A	GO:0006915 apoptotic process,GO:0006954 inflammatory response,GO:0006955 immune response,GO:0007166 cell surface receptor signaling pathway,GO:0007267 cell-cell signaling,GO:0008219 cell death,GO:0010940 positive regulation of necrotic cell death,GO:0032747 positive regulation of interleukin-23 production,GO:0043200 response to amino acid,GO:0045672 positive regulation of osteoclast differentiati…	GO:0005125 cytokine activity,GO:0005126 cytokine receptor binding,GO:0005515 protein binding	GO:0005615 extracellular space,GO:0005737 cytoplasm,GO:0009897 external side of plasma membrane			4.06921		110.285			1.71983e-07	1.71983e-07	2.02475	1.71983e-07	6.7851	1.71983e-07	1.71983e-07	1.71983e-07	2.93661	2.93661	7.65613	**
H300002326	H300002326	ENSG00000242574	NM_002118.4	3109	HLA-DMB	major histocompatibility complex, class II, DM beta	GO:0002399 MHC class II protein complex assembly,GO:0002503 peptide antigen assembly with MHC class II protein complex,GO:0006955 immune response,GO:0019886 antigen processing and presentation of exogenous peptide antigen via MHC class II,GO:0042102 positive regulation of T cell proliferation,GO:2001190 positive regulation of T cell activation via T cell receptor contact with antigen bound to MHC…	GO:0023026 MHC class II protein complex binding	GO:0005765 lysosomal membrane,GO:0016021 integral component of membrane,GO:0031902 late endosome membrane,GO:0042613 MHC class II protein complex	23.9305	27.2355	260.532	41.5868	347.654	61.7753	346.4	4.58078	4.76742	8.02531	5.37805	8.44151	5.94896	8.43629	5.36481	8.30104	2.93623	7.65409	**
H200011900	H200011900	ENSG00000100079	NM_006498.2	3957	LGALS2	lectin, galactoside-binding, soluble, 2	-	GO:0005515 protein binding,GO:0016936 galactoside binding,GO:0030246 carbohydrate binding	-	37.3828	24.0448	104.387	10.4962	222.362	12.4083	60.358	5.2243	4.58765	6.70579	3.39179	7.79676	3.63323	5.91547	3.87089	6.80601	2.93512	7.64819	**
AHsV10000754	AHsV10000754	ENSG00000152229	NM_024430.3	9050	PSTPIP2	proline-serine-threonine phosphatase interacting protein 2	GO:0007010 cytoskeleton organization,GO:0016477 cell migration	GO:0003779 actin binding	GO:0005829 cytosol,GO:0005856 cytoskeleton,GO:0016020 membrane			111.806	137.134	145.256	36.2209	133.12	1.71983e-07	1.71983e-07	6.80486	7.09945	7.18245	5.17875	7.05658	4.09273	7.01463	2.9219	7.57842	**
H300005628	H300005628	-	NM_003529.2	8350	HIST1H3A	histone cluster 1, H3a	GO:0000183 chromatin silencing at rDNA,GO:0002230 positive regulation of defense response to virus by host,GO:0006325 chromatin organization,GO:0006334 nucleosome assembly,GO:0006335 DNA replication-dependent nucleosome assembly,GO:0007264 small GTPase mediated signal transduction,GO:0007596 blood coagulation,GO:0010467 gene expression,GO:0031047 gene silencing by RNA,GO:0032200 telomere organiza…	GO:0003677 DNA binding,GO:0005515 protein binding,GO:0042393 histone binding,GO:0046982 protein heterodimerization activity	GO:0000228 nuclear chromosome,GO:0000784 nuclear chromosome, telomeric region,GO:0000786 nucleosome,GO:0000788 nuclear nucleosome,GO:0005576 extracellular region,GO:0005634 nucleus,GO:0005654 nucleoplasm,GO:0016020 membrane,GO:0043234 protein complex,GO:0070062 extracellular exosome	8.66328	14.1758	85.8481	8.10296	226.648	3.42961	8.73136	3.11491	3.82536	6.42371	3.01845	7.82431	1.77804	3.12621	2.87395	5.79141	2.91746	7.55514	**
opHsV0400004209	opHsV0400004209	ENSG00000134352	NR_120480.1	3572	IL6ST	interleukin 6 signal transducer	GO:0002675 positive regulation of acute inflammatory response,GO:0002821 positive regulation of adaptive immune response,GO:0005977 glycogen metabolic process,GO:0008284 positive regulation of cell proliferation,GO:0008593 regulation of Notch signaling pathway,GO:0010575 positive regulation of vascular endothelial growth factor production,GO:0010613 positive regulation of cardiac muscle hypertrop…	GO:0004897 ciliary neurotrophic factor receptor activity,GO:0004915 interleukin-6 receptor activity,GO:0004921 interleukin-11 receptor activity,GO:0004923 leukemia inhibitory factor receptor activity,GO:0004924 oncostatin-M receptor activity,GO:0005127 ciliary neurotrophic factor receptor binding,GO:0005138 interleukin-6 receptor binding,GO:0005515 protein binding,GO:0019838 growth factor binding…	GO:0005576 extracellular region,GO:0005615 extracellular space,GO:0005886 plasma membrane,GO:0005896 interleukin-6 receptor complex,GO:0005900 oncostatin-M receptor complex,GO:0009897 external side of plasma membrane,GO:0016020 membrane,GO:0030425 dendrite,GO:0043025 neuronal cell body,GO:0070062 extracellular exosome,GO:0070110 ciliary neurotrophic factor receptor complex			71.9797	8.88259	14.0728	3.52873	13.3356	1.71983e-07	1.71983e-07	6.16952	3.15098	3.81484	1.81915	3.73721	1.65671	4.57386	2.91715	7.55351	**
H200005596	H200005596	ENSG00000004468	NR_132660.1	952	CD38	CD38 molecule	GO:0001666 response to hypoxia,GO:0007165 signal transduction,GO:0007204 positive regulation of cytosolic calcium ion concentration,GO:0007565 female pregnancy,GO:0008152 metabolic process,GO:0030307 positive regulation of cell growth,GO:0030890 positive regulation of B cell proliferation,GO:0032024 positive regulation of insulin secretion,GO:0032355 response to estradiol,GO:0032526 response to r…	GO:0003953 NAD+ nucleosidase activity,GO:0016740 transferase activity,GO:0016849 phosphorus-oxygen lyase activity,GO:0050135 NAD(P)+ nucleosidase activity	GO:0005634 nucleus,GO:0005829 cytosol,GO:0005886 plasma membrane,GO:0009986 cell surface,GO:0016020 membrane,GO:0016021 integral component of membrane,GO:0070062 extracellular exosome	3.30679	4.06389	27.1772	3.08885	34.8382	2.26362	12.9327	1.72543	2.02286	4.76433	1.62707	5.1226	1.17863	3.69295	1.60952	4.52663	2.91711	7.5533	**
H300019395	H300019395	ENSG00000135218	XM_011516707.1	948	CD36	CD36 molecule	GO:0000122 negative regulation of transcription from RNA polymerase II promoter,GO:0001954 positive regulation of cell-matrix adhesion,GO:0002224 toll-like receptor signaling pathway,GO:0002474 antigen processing and presentation of peptide antigen via MHC class I,GO:0002479 antigen processing and presentation of exogenous peptide antigen via MHC class I, TAP-dependent,GO:0002576 platelet degranu…	GO:0005041 low-density lipoprotein receptor activity,GO:0005515 protein binding,GO:0008035 high-density lipoprotein particle binding,GO:0008289 lipid binding,GO:0030169 low-density lipoprotein particle binding,GO:0050431 transforming growth factor beta binding,GO:0070053 thrombospondin receptor activity,GO:0070892 lipoteichoic acid receptor activity,GO:0071813 lipoprotein particle binding	GO:0005615 extracellular space,GO:0005794 Golgi apparatus,GO:0005829 cytosol,GO:0005886 plasma membrane,GO:0005887 integral component of plasma membrane,GO:0009897 external side of plasma membrane,GO:0009986 cell surface,GO:0016020 membrane,GO:0016324 apical plasma membrane,GO:0030666 endocytic vesicle membrane,GO:0031092 platelet alpha granule membrane,GO:0031526 brush border membrane,GO:0045121…	6.1502	4.72097	77.1321	8.65618	50.7056	9.6018	42.5658	2.62063	2.23908	6.26926	3.11373	5.66407	3.2633	5.41162	2.87204	5.78165	2.90961	7.51416	**
H300008262	H300008262	ENSG00000179918	NM_012248.3	22928	SEPHS2	selenophosphate synthetase 2	GO:0016260 selenocysteine biosynthetic process,GO:0016310 phosphorylation	GO:0004756 selenide, water dikinase activity,GO:0005524 ATP binding	GO:0005575 cellular_component	4.34912	4.7775	738.888	279.341	195.625	191.675	745.537	2.12072	2.25625	9.52921	8.12588	7.61195	7.58252	9.54214	5.98822	8.89443	2.90621	7.49648	**
H200007885	H200007885	ENSG00000128656	NR_038133.1	1123	CHN1	chimerin 1	GO:0007264 small GTPase mediated signal transduction,GO:0008045 motor neuron axon guidance,GO:0009967 positive regulation of signal transduction,GO:0043087 regulation of GTPase activity,GO:0043547 positive regulation of GTPase activity,GO:0048013 ephrin receptor signaling pathway,GO:0050770 regulation of axonogenesis,GO:0051056 regulation of small GTPase mediated signal transduction	GO:0005070 SH3/SH2 adaptor activity,GO:0005096 GTPase activator activity,GO:0005515 protein binding,GO:0046872 metal ion binding,GO:0046875 ephrin receptor binding	GO:0005737 cytoplasm,GO:0005829 cytosol			8.46697		17.8969	2.88776	7.96822	1.71983e-07	1.71983e-07	3.08185	1.71983e-07	4.16164	1.52995	2.99426	0.509985	3.41258	2.9026	7.47771	**
CHsGV10001693	CHsGV10001693	-	XM_005257200.3	25984	KRT23	keratin 23, type I	-	GO:0005198 structural molecule activity	GO:0005882 intermediate filament			137.227	177.497	229.906	191.321	446.153	1.71983e-07	1.71983e-07	7.10043	7.47165	7.8449	7.57985	8.80139	5.01717	7.91557	2.89841	7.45602	**
H200006586	H200006586	ENSG00000108578	NM_000386.3	642	BLMH	bleomycin hydrolase	GO:0000209 protein polyubiquitination,GO:0002474 antigen processing and presentation of peptide antigen via MHC class I,GO:0006508 proteolysis,GO:0009636 response to toxic substance,GO:0042493 response to drug	GO:0004177 aminopeptidase activity,GO:0004180 carboxypeptidase activity,GO:0004197 cysteine-type endopeptidase activity,GO:0005515 protein binding,GO:0008234 cysteine-type peptidase activity	GO:0005634 nucleus,GO:0005737 cytoplasm,GO:0005829 cytosol,GO:0070062 extracellular exosome	13.0209	4.22922	23.7382		25.8489	5.1569	14.6328	3.70276	2.08039	4.56914	1.71983e-07	4.69203	2.36651	3.87113	1.4823	4.37743	2.89513	7.43913	**
H300011683	H300011683	ENSG00000105967	XM_011515973.1	22797	TFEC	transcription factor EC	GO:0006351 transcription, DNA-templated,GO:0006355 regulation of transcription, DNA-templated,GO:0034605 cellular response to heat,GO:1903507 negative regulation of nucleic acid-templated transcription	GO:0003677 DNA binding,GO:0003700 transcription factor activity, sequence-specific DNA binding,GO:0003713 transcription coactivator activity,GO:0003714 transcription corepressor activity,GO:0005515 protein binding,GO:0046983 protein dimerization activity	GO:0005654 nucleoplasm,GO:0005737 cytoplasm	6.40943		30.6745	9.5469	19.5967		6.53674	2.6802	1.71983e-07	4.93897	3.25503	4.29254	1.71983e-07	2.70857	1.08501	3.98003	2.89502	7.43852	**
AHsV10000525	AHsV10000525	ENSG00000029153	XM_006719114.2	56938	ARNTL2	aryl hydrocarbon receptor nuclear translocator like 2	GO:0006351 transcription, DNA-templated,GO:0006355 regulation of transcription, DNA-templated,GO:0006357 regulation of transcription from RNA polymerase II promoter,GO:0007623 circadian rhythm,GO:0009649 entrainment of circadian clock,GO:0042753 positive regulation of circadian rhythm,GO:0045893 positive regulation of transcription, DNA-templated,GO:0045944 positive regulation of transcription fr…	GO:0000982 transcription factor activity, RNA polymerase II core promoter proximal region sequence-specific binding,GO:0003700 transcription factor activity, sequence-specific DNA binding,GO:0046983 protein dimerization activity,GO:0070888 E-box binding	GO:0005634 nucleus,GO:0005667 transcription factor complex,GO:0005730 nucleolus,GO:0005737 cytoplasm			22.8059		3.71968		4.81256	1.71983e-07	1.71983e-07	4.51134	1.71983e-07	1.89518	1.71983e-07	2.2668	1.71983e-07	2.89111	2.89111	7.41839	**
CHsGV10003805	CHsGV10003805	ENSG00000164941	XM_011517365.1	9134	CCNE2	cyclin E2	GO:0000075 cell cycle checkpoint,GO:0000079 regulation of cyclin-dependent protein serine/threonine kinase activity,GO:0000082 G1/S transition of mitotic cell cycle,GO:0000278 mitotic cell cycle,GO:0006270 DNA replication initiation,GO:0051301 cell division	GO:0005515 protein binding,GO:0016538 cyclin-dependent protein serine/threonine kinase regulator activity,GO:0019901 protein kinase binding	GO:0005654 nucleoplasm,GO:0005829 cytosol			25.8877	2.09638	17.7849	6.94991	12.8481	1.71983e-07	1.71983e-07	4.69419	1.0679	4.15258	2.79699	3.68348	1.2883	4.17675	2.88845	7.40475	**
H200001704	H200001704	ENSG00000155659	NM_001100431.1	11326	VSIG4	V-set and immunoglobulin domain containing 4	GO:0006957 complement activation, alternative pathway,GO:0032703 negative regulation of interleukin-2 production,GO:0042130 negative regulation of T cell proliferation	GO:0005515 protein binding	GO:0016021 integral component of membrane,GO:0070062 extracellular exosome			54.682	23.5906	13.3489		13.0579	1.71983e-07	1.71983e-07	5.77299	4.56014	3.73864	1.71983e-07	3.70685	1.52005	4.40616	2.88612	7.39279	**
H300020530	H300020530	ENSG00000057149	NM_006919.2	6317	SERPINB3	serpin peptidase inhibitor, clade B (ovalbumin), member 3	GO:0008284 positive regulation of cell proliferation,GO:0010466 negative regulation of peptidase activity,GO:0010718 positive regulation of epithelial to mesenchymal transition,GO:0010950 positive regulation of endopeptidase activity,GO:0010951 negative regulation of endopeptidase activity,GO:0030335 positive regulation of cell migration,GO:0035425 autocrine signaling,GO:0038001 paracrine signali…	GO:0001618 virus receptor activity,GO:0002020 protease binding,GO:0004867 serine-type endopeptidase inhibitor activity,GO:0004869 cysteine-type endopeptidase inhibitor activity	GO:0005615 extracellular space,GO:0005634 nucleus,GO:0005737 cytoplasm,GO:0031410 cytoplasmic vesicle,GO:0031982 vesicle,GO:0070062 extracellular exosome		5.64795	8.66523		7.4436		35.3613	1.71983e-07	2.49773	3.11524	1.71983e-07	2.896	1.71983e-07	5.1441	0.832576	3.71845	2.88587	7.39151	**
CHsGV10001751	CHsGV10001751	ENSG00000148803	XM_011539675.1	282969	FUOM	fucose mutarotase	GO:0006004 fucose metabolic process,GO:0006488 dolichol-linked oligosaccharide biosynthetic process,GO:0018279 protein N-linked glycosylation via asparagine,GO:0036065 fucosylation,GO:0043687 post-translational protein modification,GO:0044267 cellular protein metabolic process,GO:0045665 negative regulation of neuron differentiation,GO:0060180 female mating behavior	GO:0016857 racemase and epimerase activity, acting on carbohydrates and derivatives,GO:0042806 fucose binding	GO:0005829 cytosol	18.3503	8.69878	13.6376		36.9301	2.53925	17.6611	4.19773	3.12081	3.76952	1.71983e-07	5.20673	1.3444	4.14251	1.48841	4.37292	2.88451	7.38457	**
H200008675	H200008675	ENSG00000105281	NM_001145145.1	6510	SLC1A5	solute carrier family 1 member 5	GO:0006811 ion transport,GO:0006835 dicarboxylic acid transport,GO:0006865 amino acid transport,GO:0006868 glutamine transport,GO:0015804 neutral amino acid transport,GO:0046718 viral entry into host cell,GO:0055085 transmembrane transport	GO:0001618 virus receptor activity,GO:0004872 receptor activity,GO:0005515 protein binding,GO:0015175 neutral amino acid transmembrane transporter activity,GO:0015186 L-glutamine transmembrane transporter activity,GO:0017153 sodium:dicarboxylate symporter activity	GO:0005794 Golgi apparatus,GO:0005886 plasma membrane,GO:0005887 integral component of plasma membrane,GO:0016020 membrane,GO:0042470 melanosome,GO:0070062 extracellular exosome	8.27034	16.3831	69.9509	4.59568	62.5021	5.59737	38.7471	3.04795	4.03413	6.12827	2.20028	5.96583	2.48475	5.27602	2.90639	5.79004	2.88365	7.38017	**
H300020334	H300020334	ENSG00000164691	NM_001278733.1	117289	TAGAP	T-cell activation RhoGTPase activating protein	GO:0007264 small GTPase mediated signal transduction,GO:0043547 positive regulation of GTPase activity,GO:0051056 regulation of small GTPase mediated signal transduction	GO:0005085 guanyl-nucleotide exchange factor activity	GO:0005829 cytosol	12.8107	9.54095	2917.56	1305.55	1085.42	916.604	1441.99	3.67928	3.25413	11.5105	10.3504	10.084	9.84016	10.4938	7.81491	10.6961	2.88123	7.36779	**
CHsGV10001170	CHsGV10001170	ENSG00000162783	NM_016545.4	51278	IER5	immediate early response 5	-	GO:0005515 protein binding,GO:0042802 identical protein binding	-	39.6885	60.868	2055.62	293.797	1333.17	350.391	909.236	5.31065	5.92761	11.0054	8.19867	10.3806	8.45282	9.82851	7.52637	10.4048	2.87847	7.35369	**
AHsV10000066	AHsV10000066	ENSG00000281005	NR_033904.1	283876	LINC00921	long intergenic non-protein coding RNA 921	-	-	-			59.0132	4.49086	9.95026	5.97356	17.7933	1.71983e-07	1.71983e-07	5.88297	2.16699	3.31473	2.57859	4.15327	1.58186	4.45032	2.86846	7.30286	**
H300022190	H300022190	ENSG00000115414	NM_212474.2	2335	FN1	fibronectin 1	GO:0001525 angiogenesis,GO:0001932 regulation of protein phosphorylation,GO:0002576 platelet degranulation,GO:0002931 response to ischemia,GO:0006953 acute-phase response,GO:0007044 cell-substrate junction assembly,GO:0007155 cell adhesion,GO:0007161 calcium-independent cell-matrix adhesion,GO:0007596 blood coagulation,GO:0008284 positive regulation of cell proliferation,GO:0008347 glial cell mig…	GO:0002020 protease binding,GO:0005178 integrin binding,GO:0005515 protein binding,GO:0005518 collagen binding,GO:0008201 heparin binding,GO:0016504 peptidase activator activity,GO:0045340 mercury ion binding	GO:0005576 extracellular region,GO:0005577 fibrinogen complex,GO:0005605 basal lamina,GO:0005615 extracellular space,GO:0005793 endoplasmic reticulum-Golgi intermediate compartment,GO:0016324 apical plasma membrane,GO:0031012 extracellular matrix,GO:0031093 platelet alpha granule lumen,GO:0070062 extracellular exosome,GO:0072562 blood microparticle	5.98904	3.2443	59.9879	3.53415	13.9295	3.61985	19.2259	2.58232	1.69791	5.9066	1.82136	3.80007	1.85593	4.26498	1.79173	4.65722	2.86548	7.28779	**
AHsV10002996	AHsV10002996	ENSG00000174028	XM_011515737.1	10447	FAM3C	family with sequence similarity 3 member C	GO:0007275 multicellular organismal development,GO:0008150 biological_process	GO:0005125 cytokine activity,GO:0005515 protein binding	GO:0005576 extracellular region,GO:0005794 Golgi apparatus,GO:0016023 cytoplasmic, membrane-bounded vesicle,GO:0070062 extracellular exosome			14.6353		8.78367	1.79118	5.3445	1.71983e-07	1.71983e-07	3.87138	1.71983e-07	3.13482	0.840907	2.41805	0.280303	3.14142	2.86112	7.26577	**
AHsV10002588	AHsV10002588	ENSG00000108179	XM_005269379.1	10105	PPIF	peptidylprolyl isomerase F	GO:0000413 protein peptidyl-prolyl isomerization,GO:0002931 response to ischemia,GO:0006457 protein folding,GO:0008637 apoptotic mitochondrial changes,GO:0010849 regulation of proton-transporting ATPase activity, rotational mechanism,GO:0010939 regulation of necrotic cell death,GO:0032780 negative regulation of ATPase activity,GO:0043066 negative regulation of apoptotic process,GO:0046902 regulat…	GO:0003755 peptidyl-prolyl cis-trans isomerase activity,GO:0005515 protein binding,GO:0016018 cyclosporin A binding	GO:0005753 mitochondrial proton-transporting ATP synthase complex,GO:0005759 mitochondrial matrix,GO:0016020 membrane	1307.3	1120.31	8293.02	623.974	8224.99	772.425	3025.29	10.3524	10.1297	13.0177	9.28534	13.0058	9.59325	11.5629	9.66943	12.5288	2.85935	7.2569	**
H300009229	H300009229	ENSG00000271178	-	100287372	IGHV3OR16-13	immunoglobulin heavy variable 3/OR16-13 (non-functional)	-	-	-	6.80515	8.12648	98.6377	3.88946	65.3406	4.1703	7.80771	2.76663	3.02263	6.62407	1.95957	6.02991	2.06015	2.9649	2.34745	5.20629	2.85884	7.25433	**
H300009417	H300009417	ENSG00000172673	NM_001318531.1	387357	THEMIS	thymocyte selection associated	GO:0002250 adaptive immune response,GO:0043368 positive T cell selection,GO:0043383 negative T cell selection,GO:0050852 T cell receptor signaling pathway	GO:0005515 protein binding	GO:0005634 nucleus,GO:0005737 cytoplasm,GO:0005911 cell-cell junction,GO:0008180 COP9 signalosome			9.78313		15.876		2.45743	1.71983e-07	1.71983e-07	3.2903	1.71983e-07	3.98878	1.71983e-07	1.29715	1.71983e-07	2.85874	2.85874	7.25382	**
H200006548	H200006548	ENSG00000169740	XM_011540139.1	7580	ZNF32	zinc finger protein 32	GO:0006351 transcription, DNA-templated,GO:0006355 regulation of transcription, DNA-templated	GO:0003677 DNA binding,GO:0005515 protein binding,GO:0046872 metal ion binding	GO:0005634 nucleus			7.95756		14.8796	1.54035	4.92868	1.71983e-07	1.71983e-07	2.99233	1.71983e-07	3.89526	0.623255	2.3012	0.207752	3.06293	2.85518	7.23593	**
H300019642	H300019642	ENSG00000110911	XM_011538406.1	4891	SLC11A2	solute carrier family 11 member 2	GO:0001666 response to hypoxia,GO:0003032 detection of oxygen,GO:0006783 heme biosynthetic process,GO:0006824 cobalt ion transport,GO:0006825 copper ion transport,GO:0006828 manganese ion transport,GO:0006879 cellular iron ion homeostasis,GO:0006919 activation of cysteine-type endopeptidase activity involved in apoptotic process,GO:0007611 learning or memory,GO:0010039 response to iron ion,GO:001…	GO:0005375 copper ion transmembrane transporter activity,GO:0005384 manganese ion transmembrane transporter activity,GO:0005385 zinc ion transmembrane transporter activity,GO:0005515 protein binding,GO:0015078 hydrogen ion transmembrane transporter activity,GO:0015085 calcium ion transmembrane transporter activity,GO:0015086 cadmium ion transmembrane transporter activity,GO:0015087 cobalt ion tra…	GO:0005634 nucleus,GO:0005737 cytoplasm,GO:0005741 mitochondrial outer membrane,GO:0005764 lysosome,GO:0005765 lysosomal membrane,GO:0005769 early endosome,GO:0005770 late endosome,GO:0005773 vacuole,GO:0005802 trans-Golgi network,GO:0005886 plasma membrane,GO:0005887 integral component of plasma membrane,GO:0009986 cell surface,GO:0016020 membrane,GO:0016324 apical plasma membrane,GO:0030904 ret…			44.3997	3.79815	9.98151	5.33629	17.1282	1.71983e-07	1.71983e-07	5.47248	1.9253	3.31926	2.41584	4.0983	1.44704	4.29668	2.84963	7.20817	**
H300018758	H300018758	ENSG00000033050	XM_005249931.2	10061	ABCF2	ATP binding cassette subfamily F member 2	GO:0006810 transport,GO:0008152 metabolic process	GO:0005215 transporter activity,GO:0005524 ATP binding,GO:0016887 ATPase activity	GO:0005740 mitochondrial envelope,GO:0016020 membrane,GO:0043190 ATP-binding cassette (ABC) transporter complex	9.72474		35.1075	2.06923	13.3467	4.25425	7.03443	3.28166	1.71983e-07	5.13371	1.0491	3.73841	2.08891	2.81443	1.046	3.89552	2.84952	7.2076	**
H200001719	H200001719	ENSG00000204389	NM_005345.5	3303	HSPA1A	heat shock protein family A (Hsp70) member 1A	GO:0010467 gene expression,GO:0010628 positive regulation of gene expression,GO:0010941 regulation of cell death,GO:0031396 regulation of protein ubiquitination,GO:0031397 negative regulation of protein ubiquitination,GO:0032757 positive regulation of interleukin-8 production,GO:0034599 cellular response to oxidative stress,GO:0034605 cellular response to heat,GO:0042026 protein refolding,GO:0043…	GO:0001618 virus receptor activity,GO:0001664 G-protein coupled receptor binding,GO:0005102 receptor binding,GO:0005515 protein binding,GO:0005524 ATP binding,GO:0016887 ATPase activity,GO:0019899 enzyme binding,GO:0031072 heat shock protein binding,GO:0031625 ubiquitin protein ligase binding,GO:0042623 ATPase activity, coupled,GO:0042826 histone deacetylase binding,GO:0044183 protein binding inv…	GO:0000151 ubiquitin ligase complex,GO:0005654 nucleoplasm,GO:0005737 cytoplasm,GO:0005739 mitochondrion,GO:0005814 centriole,GO:0005829 cytosol,GO:0005925 focal adhesion,GO:0016234 inclusion body,GO:0048471 perinuclear region of cytoplasm,GO:0072562 blood microparticle	3044.54	2145.53	11871.7	2045.04	13494.5	1060.07	10870.9	11.572	11.0671	13.5352	10.9979	13.7201	10.0499	13.4082	10.705	13.5545	2.84951	7.20755	**
H200006728	H200006728	ENSG00000139329	NM_002345.3	4060	LUM	lumican	GO:0005975 carbohydrate metabolic process,GO:0007409 axonogenesis,GO:0007601 visual perception,GO:0014070 response to organic cyclic compound,GO:0018146 keratan sulfate biosynthetic process,GO:0030198 extracellular matrix organization,GO:0030199 collagen fibril organization,GO:0030203 glycosaminoglycan metabolic process,GO:0032914 positive regulation of transforming growth factor beta1 production…	GO:0005201 extracellular matrix structural constituent,GO:0005515 protein binding,GO:0005518 collagen binding	GO:0005576 extracellular region,GO:0005578 proteinaceous extracellular matrix,GO:0005583 fibrillar collagen trimer,GO:0005615 extracellular space,GO:0005796 Golgi lumen,GO:0031012 extracellular matrix,GO:0043202 lysosomal lumen,GO:0070062 extracellular exosome		3.02528	42.2362		7.33157		3.6315	1.71983e-07	1.59707	5.40041	1.71983e-07	2.87412	1.71983e-07	1.86057	0.532356	3.37837	2.84601	7.19009	**
AHsV10002809	AHsV10002809	ENSG00000057608	NM_001115156.1	2665	GDI2	GDP dissociation inhibitor 2	GO:0007165 signal transduction,GO:0007264 small GTPase mediated signal transduction,GO:0015031 protein transport,GO:0016192 vesicle-mediated transport,GO:0043547 positive regulation of GTPase activity,GO:0051056 regulation of small GTPase mediated signal transduction,GO:0055114 oxidation-reduction process	GO:0005093 Rab GDP-dissociation inhibitor activity,GO:0005096 GTPase activator activity,GO:0005515 protein binding,GO:0016491 oxidoreductase activity,GO:0031267 small GTPase binding,GO:0044822 poly(A) RNA binding	GO:0005737 cytoplasm,GO:0005794 Golgi apparatus,GO:0005829 cytosol,GO:0005925 focal adhesion,GO:0016020 membrane,GO:0031982 vesicle,GO:0043209 myelin sheath,GO:0070062 extracellular exosome			419.686	509.559	409.391	527.656	576.117	1.71983e-07	1.71983e-07	8.71317	8.99311	8.67733	9.04345	9.17022	6.01219	8.85357	2.84139	7.16709	**
H300012914	H300012914	ENSG00000198814	NM_001205019.1	2710	GK	glycerol kinase	GO:0006071 glycerol metabolic process,GO:0006641 triglyceride metabolic process,GO:0009409 response to cold,GO:0016310 phosphorylation,GO:0019217 regulation of fatty acid metabolic process,GO:0019432 triglyceride biosynthetic process,GO:0019563 glycerol catabolic process,GO:0042493 response to drug,GO:0042593 glucose homeostasis,GO:0044255 cellular lipid metabolic process,GO:0044281 small molecul…	GO:0004370 glycerol kinase activity,GO:0005515 protein binding,GO:0005524 ATP binding,GO:0042393 histone binding	GO:0005634 nucleus,GO:0005739 mitochondrion,GO:0005741 mitochondrial outer membrane,GO:0005829 cytosol,GO:0070062 extracellular exosome	34.9243	56.3957	3069.22	3042.43	4608.22	1432.22	6310.13	5.12616	5.81751	11.5837	11.571	12.17	10.484	12.6235	9.29085	12.1257	2.83485	7.13467	**
H300008680	H300008680	ENSG00000241244	-	28901	IGKV1D-16	immunoglobulin kappa variable 1D-16	-	-	-	6.62209	5.94327	56.6569	5.42966	106.977	3.80067	7.30093	2.72729	2.57126	5.82418	2.44086	6.74116	1.92625	2.86808	2.31279	5.14447	2.83168	7.11904	**
AHsV10000911	AHsV10000911	ENSG00000154277	NM_004181.4	7345	UCHL1	ubiquitin C-terminal hydrolase L1	GO:0002931 response to ischemia,GO:0007412 axon target recognition,GO:0007628 adult walking behavior,GO:0008283 cell proliferation,GO:0016579 protein deubiquitination,GO:0019233 sensory perception of pain,GO:0019896 axon transport of mitochondrion,GO:0042755 eating behavior,GO:0043161 proteasome-mediated ubiquitin-dependent protein catabolic process,GO:0043407 negative regulation of MAP kinase ac…	GO:0004197 cysteine-type endopeptidase activity,GO:0004843 thiol-dependent ubiquitin-specific protease activity,GO:0005515 protein binding,GO:0008242 omega peptidase activity,GO:0016874 ligase activity,GO:0031625 ubiquitin protein ligase binding,GO:0031694 alpha-2A adrenergic receptor binding,GO:0043130 ubiquitin binding	GO:0005654 nucleoplasm,GO:0005737 cytoplasm,GO:0005789 endoplasmic reticulum membrane,GO:0005829 cytosol,GO:0005886 plasma membrane,GO:0030424 axon,GO:0043025 neuronal cell body,GO:0043209 myelin sheath,GO:0044306 neuron projection terminus,GO:0070062 extracellular exosome			6.74744		8.90754		5.99466	1.71983e-07	1.71983e-07	2.75434	1.71983e-07	3.15503	1.71983e-07	2.58368	1.71983e-07	2.83102	2.83102	7.11575	**
CHsGV10003973	CHsGV10003973	ENSG00000196954	XM_011543019.1	837	CASP4	caspase 4	GO:0006508 proteolysis,GO:0006915 apoptotic process,GO:0042981 regulation of apoptotic process,GO:0050727 regulation of inflammatory response,GO:0070059 intrinsic apoptotic signaling pathway in response to endoplasmic reticulum stress,GO:0097193 intrinsic apoptotic signaling pathway,GO:1904646 cellular response to beta-amyloid	GO:0097153 cysteine-type endopeptidase activity involved in apoptotic process	GO:0005739 mitochondrion,GO:0005783 endoplasmic reticulum,GO:0005789 endoplasmic reticulum membrane,GO:0072557 IPAF inflammasome complex,GO:0072559 NLRP3 inflammasome complex,GO:0097169 AIM2 inflammasome complex	29.1394	44.9215	2414.62	5286.66	9835.52	1983.32	7132.1	4.8649	5.48933	11.2376	12.3681	13.2638	10.9537	12.8001	9.60373	12.4338	2.8301	7.11124	**
AHsV10003358	AHsV10003358	ENSG00000257017	NM_005143.4	3240	HP	haptoglobin	GO:0002376 immune system process,GO:0006508 proteolysis,GO:0006898 receptor-mediated endocytosis,GO:0006952 defense response,GO:0006953 acute-phase response,GO:0010942 positive regulation of cell death,GO:0042542 response to hydrogen peroxide,GO:0042742 defense response to bacterium,GO:0051354 negative regulation of oxidoreductase activity,GO:0098869 cellular oxidant detoxification,GO:2000296 neg…	GO:0004252 serine-type endopeptidase activity,GO:0005515 protein binding,GO:0016209 antioxidant activity,GO:0030492 hemoglobin binding	GO:0005576 extracellular region,GO:0005615 extracellular space,GO:0031838 haptoglobin-hemoglobin complex,GO:0070062 extracellular exosome,GO:0071682 endocytic vesicle lumen,GO:0072562 blood microparticle			70.4988	234.332	229.057	24.8112	129.44	1.71983e-07	1.71983e-07	6.13953	7.87241	7.83956	4.63292	7.01614	4.16844	6.99841	2.82997	7.11058	**
CHsGV10000538	CHsGV10000538	ENSG00000133106	XM_011535314.1	94240	EPSTI1	epithelial stromal interaction 1 (breast)	-	-	-		4.30835	120.285	160.939	282.204	26.3751	193.55	1.71983e-07	2.10714	6.91031	7.33037	8.14059	4.7211	7.59656	4.71954	7.54916	2.82962	7.10887	**
AHsV10001199	AHsV10001199	ENSG00000143369	NM_001202858.1	1893	ECM1	extracellular matrix protein 1	GO:0001503 ossification,GO:0001525 angiogenesis,GO:0001938 positive regulation of endothelial cell proliferation,GO:0001960 negative regulation of cytokine-mediated signaling pathway,GO:0002828 regulation of type 2 immune response,GO:0006357 regulation of transcription from RNA polymerase II promoter,GO:0006954 inflammatory response,GO:0007165 signal transduction,GO:0010466 negative regulation of…	GO:0002020 protease binding,GO:0004871 signal transducer activity,GO:0005134 interleukin-2 receptor binding,GO:0005515 protein binding,GO:0008022 protein C-terminus binding,GO:0019899 enzyme binding,GO:0043236 laminin binding	GO:0005578 proteinaceous extracellular matrix,GO:0005615 extracellular space,GO:0031012 extracellular matrix,GO:0070062 extracellular exosome		3.35169	5.07951		2.63599		89.884	1.71983e-07	1.74489	2.34469	1.71983e-07	1.39835	1.71983e-07	6.48999	0.58163	3.41101	2.82938	7.10768	**
AHsV10000121	AHsV10000121	ENSG00000170476	NM_016459.3	51237	MZB1	marginal zone B and B1 cell specific protein	GO:0002642 positive regulation of immunoglobulin biosynthetic process,GO:0006915 apoptotic process,GO:0008284 positive regulation of cell proliferation,GO:0030888 regulation of B cell proliferation,GO:0033622 integrin activation,GO:0042127 regulation of cell proliferation,GO:2001274 negative regulation of glucose import in response to insulin stimulus	GO:0005515 protein binding	GO:0005576 extracellular region,GO:0005737 cytoplasm,GO:0005788 endoplasmic reticulum lumen,GO:0034663 endoplasmic reticulum chaperone complex	6.37118	3.24572	6.94018	1.91319	48.4466		6.6256	2.67156	1.69854	2.79497	0.935979	5.59832	1.71983e-07	2.72805	0.878172	3.70712	2.82894	7.10554	**
opHsV0400002643	opHsV0400002643	ENSG00000198131	NM_014480.2	27300	ZNF544	zinc finger protein 544	GO:0006351 transcription, DNA-templated,GO:0006355 regulation of transcription, DNA-templated	GO:0003677 DNA binding,GO:0003700 transcription factor activity, sequence-specific DNA binding,GO:0005515 protein binding,GO:0046872 metal ion binding	GO:0005634 nucleus	45.891	60.2378	854.216	92.9725	749.392	113.293	353.361	5.52014	5.9126	9.73846	6.53873	9.54958	6.82392	8.465	6.42508	9.25101	2.82593	7.0907	**
AHsV10003192	AHsV10003192	ENSG00000100453	XM_011536685.1	3002	GZMB	granzyme B	GO:0001913 T cell mediated cytotoxicity,GO:0006915 apoptotic process,GO:0007219 Notch signaling pathway,GO:0008626 granzyme-mediated apoptotic signaling pathway,GO:0012501 programmed cell death,GO:0016485 protein processing,GO:0019835 cytolysis,GO:0042267 natural killer cell mediated cytotoxicity,GO:0097193 intrinsic apoptotic signaling pathway,GO:1900740 positive regulation of protein insertion …	GO:0004252 serine-type endopeptidase activity,GO:0005515 protein binding,GO:0008236 serine-type peptidase activity	GO:0001772 immunological synapse,GO:0005634 nucleus,GO:0005737 cytoplasm,GO:0005739 mitochondrion,GO:0005829 cytosol,GO:0016020 membrane,GO:0043231 intracellular membrane-bounded organelle,GO:0044194 cytolytic granule	54.5517	49.5055	59.2117	11.0087	523.138	19.4643	122.024	5.76955	5.62952	5.88781	3.46058	9.03105	4.28275	6.93102	4.45762	7.28329	2.82568	7.08946	**
H300003388	H300003388	ENSG00000157557	NM_001256295.1	2114	ETS2	ETS proto-oncogene 2, transcription factor	GO:0000122 negative regulation of transcription from RNA polymerase II promoter,GO:0001501 skeletal system development,GO:0001712 ectodermal cell fate commitment,GO:0006351 transcription, DNA-templated,GO:0007498 mesoderm development,GO:0030154 cell differentiation,GO:0045893 positive regulation of transcription, DNA-templated,GO:0045944 positive regulation of transcription from RNA polymerase II…	GO:0000978 RNA polymerase II core promoter proximal region sequence-specific DNA binding,GO:0001078 transcriptional repressor activity, RNA polymerase II core promoter proximal region sequence-specific binding,GO:0003677 DNA binding,GO:0003700 transcription factor activity, sequence-specific DNA binding,GO:0005515 protein binding,GO:0035259 glucocorticoid receptor binding	GO:0005634 nucleus,GO:0005654 nucleoplasm,GO:0005737 cytoplasm,GO:0005886 plasma membrane	16.9258	23.6335	1309.26	1223.27	2019.07	741.305	2881.11	4.08115	4.56276	10.3545	10.2565	10.9795	9.53392	11.4924	8.11774	10.9421	2.8244	7.0832	**
H200014980	H200014980	ENSG00000143878	NM_004040.3	388	RHOB	ras homolog family member B	GO:0000910 cytokinesis,GO:0001525 angiogenesis,GO:0006886 intracellular protein transport,GO:0006915 apoptotic process,GO:0006927 transformed cell apoptotic process,GO:0007155 cell adhesion,GO:0007264 small GTPase mediated signal transduction,GO:0007266 Rho protein signal transduction,GO:0007411 axon guidance,GO:0007596 blood coagulation,GO:0008333 endosome to lysosome transport,GO:0010595 positi…	GO:0003924 GTPase activity,GO:0005515 protein binding,GO:0005525 GTP binding,GO:0019003 GDP binding	GO:0005634 nucleus,GO:0005769 early endosome,GO:0005829 cytosol,GO:0005886 plasma membrane,GO:0005925 focal adhesion,GO:0010008 endosome membrane,GO:0031902 late endosome membrane,GO:0032154 cleavage furrow,GO:0070062 extracellular exosome	11.3702	5.42893	197.441	12.6748	51.6233	17.1265	40.9983	3.50719	2.44067	7.62527	3.66389	5.68995	4.09816	5.35749	3.40091	6.22424	2.82333	7.07795	**
H200002725	H200002725	ENSG00000118292	NM_001301042.1	79630	C1orf54	chromosome 1 open reading frame 54	-	-	GO:0005576 extracellular region	3.09135	7.85093	16.0488	2.31658	74.0294	4.24257	22.8852	1.62824	2.97286	4.00439	1.21199	6.21003	2.08494	4.51634	2.08993	4.91025	2.82032	7.0632	**
H200004431	H200004431	ENSG00000151725	NR_104593.1	79682	CENPU	centromere protein U	GO:0000278 mitotic cell cycle,GO:0006334 nucleosome assembly,GO:0006351 transcription, DNA-templated,GO:0006355 regulation of transcription, DNA-templated,GO:0007264 small GTPase mediated signal transduction,GO:0016032 viral process,GO:0034080 CENP-A containing nucleosome assembly,GO:0043009 chordate embryonic development	GO:0005515 protein binding	GO:0000777 condensed chromosome kinetochore,GO:0005634 nucleus,GO:0005654 nucleoplasm,GO:0005815 microtubule organizing center,GO:0005829 cytosol	17.9681	11.3695	238.9	31.5678	8.04685	27.1692	1778.69	4.16737	3.50709	7.90027	4.98038	3.00842	4.7639	10.7966	4.41713	7.2351	2.81797	7.0517	**
AHsV10002705	AHsV10002705	ENSG00000136630	NM_021958.3	3142	HLX	H2.0-like homeobox	GO:0001889 liver development,GO:0006351 transcription, DNA-templated,GO:0006355 regulation of transcription, DNA-templated,GO:0007275 multicellular organismal development,GO:0007519 skeletal muscle tissue development,GO:0008284 positive regulation of cell proliferation,GO:0030154 cell differentiation,GO:0045627 positive regulation of T-helper 1 cell differentiation,GO:0045629 negative regulation …	GO:0005515 protein binding,GO:0043565 sequence-specific DNA binding	GO:0005634 nucleus			26.0931	9.6203	61.6285	20.3786	42.5739	1.71983e-07	1.71983e-07	4.7056	3.26608	5.94553	4.34898	5.4119	2.53835	5.35434	2.81598	7.042	**
H300021820	H300021820	ENSG00000215301	NR_126093.1	1654	DDX3X	DEAD-box helicase 3, X-linked	GO:0006351 transcription, DNA-templated,GO:0006413 translational initiation,GO:0007059 chromosome segregation,GO:0008625 extrinsic apoptotic signaling pathway via death domain receptors,GO:0009615 response to virus,GO:0010501 RNA secondary structure unwinding,GO:0010628 positive regulation of gene expression,GO:0016032 viral process,GO:0016055 Wnt signaling pathway,GO:0017148 negative regulation …	GO:0003677 DNA binding,GO:0003723 RNA binding,GO:0003924 GTPase activity,GO:0004003 ATP-dependent DNA helicase activity,GO:0004004 ATP-dependent RNA helicase activity,GO:0005515 protein binding,GO:0005524 ATP binding,GO:0008134 transcription factor binding,GO:0008143 poly(A) binding,GO:0008190 eukaryotic initiation factor 4E binding,GO:0016887 ATPase activity,GO:0017111 nucleoside-triphosphatase …	GO:0005634 nucleus,GO:0005737 cytoplasm,GO:0005741 mitochondrial outer membrane,GO:0005852 eukaryotic translation initiation factor 3 complex,GO:0010494 cytoplasmic stress granule,GO:0016607 nuclear speck,GO:0022627 cytosolic small ribosomal subunit,GO:0070062 extracellular exosome	28.1242	21.3726	2617.26	1298.96	1670.9	1277.12	2804.73	4.81374	4.41769	11.3538	10.3431	10.7064	10.3187	11.4536	8.35984	11.1713	2.81146	7.01996	**
AHsV10001906	AHsV10001906	ENSG00000171490	NM_015659.2	26156	RSL1D1	ribosomal L1 domain containing 1	GO:0001649 osteoblast differentiation,GO:0032880 regulation of protein localization,GO:0042981 regulation of apoptotic process,GO:2000772 regulation of cellular senescence	GO:0044822 poly(A) RNA binding	GO:0005730 nucleolus,GO:0016020 membrane			33.1475	4.75178	35.6052	12.775	17.644	1.71983e-07	1.71983e-07	5.05083	2.24847	5.15402	3.67525	4.14111	1.97457	4.78198	2.80741	7.00027	**
AHsV10001665	AHsV10001665	ENSG00000166900	XM_011545221.1	6809	STX3	syntaxin 3	GO:0006886 intracellular protein transport,GO:0008284 positive regulation of cell proliferation,GO:0016081 synaptic vesicle docking,GO:0031175 neuron projection development,GO:0031629 synaptic vesicle fusion to presynaptic active zone membrane,GO:0045785 positive regulation of cell adhesion,GO:0048278 vesicle docking,GO:0050921 positive regulation of chemotaxis,GO:0060291 long-term synaptic poten…	GO:0000149 SNARE binding,GO:0005484 SNAP receptor activity,GO:0005515 protein binding,GO:0050544 arachidonic acid binding	GO:0005773 vacuole,GO:0005886 plasma membrane,GO:0005911 cell-cell junction,GO:0008021 synaptic vesicle,GO:0016021 integral component of membrane,GO:0016324 apical plasma membrane,GO:0030027 lamellipodium,GO:0030425 dendrite,GO:0030426 growth cone,GO:0031201 SNARE complex,GO:0042581 specific granule,GO:0042582 azurophil granule,GO:0043005 neuron projection,GO:0070062 extracellular exosome	5.3671	5.45719	995.458	471.523	515.948	565.008	953.365	2.42414	2.44816	9.95922	8.88118	9.01108	9.14213	9.89688	6.82382	9.62239	2.79857	6.95751	**
CHsGV10000517	CHsGV10000517	ENSG00000151012	NM_014331.3	23657	SLC7A11	solute carrier family 7 member 11	GO:0006811 ion transport,GO:0006865 amino acid transport,GO:0006979 response to oxidative stress,GO:0007420 brain development,GO:0007596 blood coagulation,GO:0009636 response to toxic substance,GO:0035094 response to nicotine,GO:0050900 leukocyte migration,GO:0055085 transmembrane transport,GO:0070306 lens fiber cell differentiation,GO:0070527 platelet aggregation,GO:0089711 L-glutamate transmemb…	GO:0005515 protein binding,GO:0015327 cystine:glutamate antiporter activity	GO:0005791 rough endoplasmic reticulum,GO:0005856 cytoskeleton,GO:0005886 plasma membrane,GO:0009986 cell surface,GO:0016021 integral component of membrane	12.7891	17.1744	164.202	16.1055	65.5776	17.6596	152.739	3.67685	4.10219	7.35933	4.00948	6.03513	4.14238	7.25492	4.08468	6.88313	2.79845	6.95691	**
CHsGV10002748	CHsGV10002748	ENSG00000117091	NM_001256030.1	962	CD48	CD48 molecule	GO:0006952 defense response,GO:0007596 blood coagulation,GO:0050900 leukocyte migration	GO:0005515 protein binding	GO:0005886 plasma membrane,GO:0005887 integral component of plasma membrane,GO:0016020 membrane,GO:0031225 anchored component of membrane,GO:0045121 membrane raft,GO:0070062 extracellular exosome	136.189	115.325	742.78	603.359	3911.48	190.708	1533.03	7.08947	6.84956	9.53679	9.23687	11.9335	7.57522	10.5822	7.88722	10.6842	2.79693	6.94961	**
AHsV10002787	AHsV10002787	ENSG00000115963	NM_001254738.1	390	RND3	Rho family GTPase 3	GO:0007155 cell adhesion,GO:0007264 small GTPase mediated signal transduction,GO:0030036 actin cytoskeleton organization	GO:0003924 GTPase activity,GO:0005515 protein binding,GO:0005525 GTP binding	GO:0000139 Golgi membrane,GO:0005925 focal adhesion,GO:0070062 extracellular exosome			14.1825		2.16633		10.8462	1.71983e-07	1.71983e-07	3.82604	1.71983e-07	1.11525	1.71983e-07	3.43912	1.71983e-07	2.79347	2.79347	6.93294	**
H200013116	H200013116	ENSG00000152784	NM_020226.3	56978	PRDM8	PR domain 8	GO:0006351 transcription, DNA-templated,GO:0014003 oligodendrocyte development,GO:0021540 corpus callosum morphogenesis,GO:0021957 corticospinal tract morphogenesis,GO:0045892 negative regulation of transcription, DNA-templated,GO:0051567 histone H3-K9 methylation	GO:0003677 DNA binding,GO:0003682 chromatin binding,GO:0003714 transcription corepressor activity,GO:0005515 protein binding,GO:0046872 metal ion binding,GO:0046974 histone methyltransferase activity (H3-K9 specific)	GO:0005634 nucleus			5.45078		6.58291		9.2654	1.71983e-07	1.71983e-07	2.44646	1.71983e-07	2.71873	1.71983e-07	3.21185	1.71983e-07	2.79235	2.79235	6.92756	**
opHsV0400000414	opHsV0400000414	ENSG00000145365	NM_052864.2	92610	TIFA	TRAF interacting protein with forkhead associated domain	GO:0007249 I-kappaB kinase/NF-kappaB signaling	GO:0005515 protein binding	GO:0005622 intracellular	16.5165	19.602	377.342	260.528	783.103	139.404	799.463	4.04584	4.29293	8.55973	8.0253	9.61306	7.12313	9.64289	6.48045	9.27189	2.79144	6.92321	**
H300010143	H300010143	ENSG00000237514	-	100421681	PTP4A1P7	protein tyrosine phosphatase type IVA, member 1 pseudogene 7	-	-	-	4.52107	3.40964	111.48	134.889	644.244	129.879	273.325	2.17666	1.76962	6.80065	7.07563	9.33146	7.02103	8.09447	5.28876	8.07553	2.78677	6.90083	**
H200013966	H200013966	ENSG00000104412	NM_014673.3	9694	EMC2	ER membrane protein complex subunit 2	-	GO:0005515 protein binding	GO:0005634 nucleus,GO:0005737 cytoplasm,GO:0005739 mitochondrion,GO:0005783 endoplasmic reticulum,GO:0072546 ER membrane protein complex			64.5676	79.9201	167.119	79.9682	194.194	1.71983e-07	1.71983e-07	6.01274	6.32049	7.38473	6.32135	7.60136	4.21395	6.99961	2.78566	6.89552	**
H200015352	H200015352	ENSG00000165685	XM_005253299.2	120939	TMEM52B	transmembrane protein 52B	GO:0008150 biological_process	GO:0003674 molecular_function	GO:0016021 integral component of membrane,GO:0070062 extracellular exosome			9.97772		15.024		2.18185	1.71983e-07	1.71983e-07	3.31871	1.71983e-07	3.90919	1.71983e-07	1.12555	1.71983e-07	2.78449	2.78449	6.88991	**
AHsV10000652	AHsV10000652	ENSG00000179583	XR_932848.1	4261	CIITA	class II, major histocompatibility complex, transactivator	GO:0000122 negative regulation of transcription from RNA polymerase II promoter,GO:0006351 transcription, DNA-templated,GO:0006955 immune response,GO:0016310 phosphorylation,GO:0019221 cytokine-mediated signaling pathway,GO:0032966 negative regulation of collagen biosynthetic process,GO:0034341 response to interferon-gamma,GO:0045345 positive regulation of MHC class I biosynthetic process,GO:0045…	GO:0003677 DNA binding,GO:0003713 transcription coactivator activity,GO:0005515 protein binding,GO:0005524 ATP binding,GO:0005525 GTP binding,GO:0008022 protein C-terminus binding,GO:0016301 kinase activity,GO:0016746 transferase activity, transferring acyl groups,GO:0032403 protein complex binding,GO:0033613 activating transcription factor binding,GO:0044212 transcription regulatory region DNA b…	GO:0005654 nucleoplasm,GO:0016605 PML body			18.959		5.28594		3.25902	1.71983e-07	1.71983e-07	4.24481	1.71983e-07	2.40216	1.71983e-07	1.70444	1.71983e-07	2.7838	2.7838	6.88665	**
H200002738	H200002738	ENSG00000181924	NM_016565.2	51287	COA4	cytochrome c oxidase assembly factor 4 homolog	GO:0033617 mitochondrial respiratory chain complex IV assembly	-	GO:0005758 mitochondrial intermembrane space	27.9032	11.3977	24.6774		48.6696	8.14275	24.9647	4.80236	3.51068	4.62512	1.71983e-07	5.60495	3.02552	4.64182	2.17873	4.9573	2.77856	6.86169	**
H200003900	H200003900	ENSG00000110756	XM_011519868.1	11234	HPS5	HPS5, biogenesis of lysosomal organelles complex 2 subunit 2	GO:0006996 organelle organization,GO:0007596 blood coagulation,GO:0043473 pigmentation	-	GO:0031084 BLOC-2 complex	6.19923	4.25325	160.452	30.845	158.682	52.6398	86.9617	2.63209	2.08856	7.326	4.94696	7.31	5.71808	6.44231	4.2512	7.0261	2.7749	6.84427	**
H200003846	H200003846	ENSG00000166928	NR_049731.1	84689	MS4A14	membrane spanning 4-domains A14	-	-	GO:0016021 integral component of membrane	9.70283	12.5437	35.334	2.07231	8.15888		28.8037	3.27841	3.6489	5.14298	1.05124	3.02837	1.71983e-07	4.84818	1.56671	4.33985	2.77313	6.8359	**
H200006399	H200006399	ENSG00000130816	NM_001318731.1	1786	DNMT1	DNA (cytosine-5-)-methyltransferase 1	GO:0000122 negative regulation of transcription from RNA polymerase II promoter,GO:0006306 DNA methylation,GO:0006351 transcription, DNA-templated,GO:0007420 brain development,GO:0007568 aging,GO:0009408 response to heat,GO:0009636 response to toxic substance,GO:0010212 response to ionizing radiation,GO:0010216 maintenance of DNA methylation,GO:0010424 DNA methylation on cytosine within a CG sequ…	GO:0003677 DNA binding,GO:0003682 chromatin binding,GO:0003690 double-stranded DNA binding,GO:0003723 RNA binding,GO:0003886 DNA (cytosine-5-)-methyltransferase activity,GO:0005515 protein binding,GO:0008134 transcription factor binding,GO:0008270 zinc ion binding,GO:0008327 methyl-CpG binding,GO:0009008 DNA-methyltransferase activity,GO:0019904 protein domain specific binding,GO:0030331 estrogen…	GO:0005634 nucleus,GO:0005654 nucleoplasm,GO:0005657 replication fork,GO:0005721 pericentric heterochromatin,GO:0005737 cytoplasm,GO:0043025 neuronal cell body,GO:0043234 protein complex	5.36432	3.11148	41.0121	3.57304	28.6216	4.88127	14.7639	2.4234	1.6376	5.35798	1.83715	4.83903	2.28726	3.88401	1.92067	4.69367	2.773	6.83529	**
AHsV10002748	AHsV10002748	ENSG00000256812	NM_032330.1	84290	CAPNS2	calpain small subunit 2	GO:0006508 proteolysis	GO:0004198 calcium-dependent cysteine-type endopeptidase activity,GO:0005509 calcium ion binding	GO:0005737 cytoplasm,GO:0005886 plasma membrane			159.403	35.4649	21.3978	48.448	159.758	1.71983e-07	1.71983e-07	7.31654	5.14832	4.41939	5.59836	7.31974	3.58223	6.35189	2.76966	6.81949	**
H200012777	H200012777	ENSG00000106560	NM_015660.2	26157	GIMAP2	GTPase, IMAP family member 2	-	GO:0005525 GTP binding	GO:0005737 cytoplasm,GO:0005811 lipid particle,GO:0016021 integral component of membrane	11.9977	6.3022	188.372	67.7189	132.059	34.406	186.196	3.58469	2.65586	7.55744	6.08149	7.04504	5.10459	7.54068	4.61398	7.38105	2.76708	6.80726	**
opHsV0400001749	opHsV0400001749	-	-	-	-	-	-	-	-	5.99181	7.33799	16.6307	1.74974	52.0446	1.71317	7.95703	2.58299	2.87539	4.05578	0.807136	5.70168	0.776668	2.99223	1.4864	4.24989	2.7635	6.79041	**
H300014466	H300014466	ENSG00000143198	XM_005245174.2	4259	MGST3	microsomal glutathione S-transferase 3	GO:0006629 lipid metabolic process,GO:0006805 xenobiotic metabolic process,GO:0007165 signal transduction,GO:0010243 response to organonitrogen compound,GO:0044281 small molecule metabolic process,GO:0055114 oxidation-reduction process,GO:0098869 cellular oxidant detoxification,GO:1901687 glutathione derivative biosynthetic process	GO:0004364 glutathione transferase activity,GO:0004601 peroxidase activity,GO:0004602 glutathione peroxidase activity,GO:0005515 protein binding	GO:0005789 endoplasmic reticulum membrane,GO:0016020 membrane,GO:0016021 integral component of membrane,GO:0043231 intracellular membrane-bounded organelle,GO:0070062 extracellular exosome	6.39031		29.0539	16.4115	77.652	17.1931	39.1377	2.67589	1.71983e-07	4.86066	4.03663	6.27895	4.10375	5.29049	2.71346	5.4767	2.76324	6.78918	**
H300004630	H300004630	-	-	-	-	-	-	-	-	97.5507	66.0455	248.727	13.312	387.489	13.8439	38.7743	6.60808	6.04539	7.95842	3.73465	8.59801	3.79118	5.27703	4.52374	7.27782	2.75408	6.74622	**
opHsV0400004778	opHsV0400004778	-	XM_006711337.2	440689	HIST2H2BF	histone cluster 2, H2bf	GO:0006325 chromatin organization,GO:0006334 nucleosome assembly	GO:0003674 molecular_function,GO:0003677 DNA binding,GO:0046982 protein heterodimerization activity	GO:0000788 nuclear nucleosome,GO:0005634 nucleus,GO:0005654 nucleoplasm,GO:0005737 cytoplasm,GO:0070062 extracellular exosome	17.9817	11.6973	83.5024	64.335	1463.84	60.4964	114.212	4.16846	3.54811	6.38375	6.00753	10.5155	5.91878	6.83558	5.15814	7.91162	2.75348	6.74344	**
H300021757	H300021757	ENSG00000186470	NM_007047.4	11118	BTN3A2	butyrophilin subfamily 3 member A2	GO:0002456 T cell mediated immunity,GO:0072643 interferon-gamma secretion	-	GO:0005886 plasma membrane,GO:0016020 membrane,GO:0016021 integral component of membrane	4.30286		159.039	246.416	238.268	123.471	245.963	2.1053	1.71983e-07	7.31323	7.94495	7.89644	6.94802	7.9423	4.96433	7.71732	2.753	6.74116	**
CHsGV10001740	CHsGV10001740	ENSG00000067334	NM_014597.4	30836	DNTTIP2	deoxynucleotidyltransferase, terminal, interacting protein 2	GO:0006351 transcription, DNA-templated,GO:0006355 regulation of transcription, DNA-templated	GO:0044822 poly(A) RNA binding	GO:0005634 nucleus,GO:0005730 nucleolus	10.1177	8.8627	1210.4	743.732	357.684	454.385	2112.03	3.33881	3.14775	10.2413	9.53864	8.48254	8.82777	11.0444	7.17139	9.92274	2.75136	6.7335	**
H200001675	H200001675	ENSG00000112079	XR_926047.1	11329	STK38	serine/threonine kinase 38	GO:0006464 cellular protein modification process,GO:0006468 protein phosphorylation,GO:0018105 peptidyl-serine phosphorylation,GO:0035556 intracellular signal transduction,GO:0043407 negative regulation of MAP kinase activity	GO:0000287 magnesium ion binding,GO:0004674 protein serine/threonine kinase activity,GO:0005515 protein binding,GO:0005524 ATP binding,GO:0031435 mitogen-activated protein kinase kinase kinase binding	GO:0005634 nucleus,GO:0005737 cytoplasm,GO:0070688 MLL5-L complex			199.84	107.109	97.4718	107.876	180.554	1.71983e-07	1.71983e-07	7.6427	6.74294	6.60691	6.75324	7.49629	4.49873	7.24863	2.74991	6.72674	**
AHsV10002695	AHsV10002695	ENSG00000255398	NM_006018.2	8843	HCAR3	hydroxycarboxylic acid receptor 3	GO:0007186 G-protein coupled receptor signaling pathway	GO:0004930 G-protein coupled receptor activity	GO:0005886 plasma membrane,GO:0005887 integral component of plasma membrane,GO:0030054 cell junction	7.44899	9.93099	193.875	9.03555	15.9546	11.9438	104.689	2.89704	3.31194	7.59898	3.17561	3.9959	3.57819	6.70997	3.35525	6.10162	2.74637	6.71027	**
H200010387	H200010387	ENSG00000156738	NM_021950.3	931	MS4A1	membrane spanning 4-domains A1	GO:0006959 humoral immune response,GO:0042100 B cell proliferation	GO:0005154 epidermal growth factor receptor binding,GO:0005515 protein binding,GO:0023026 MHC class II protein complex binding	GO:0005615 extracellular space,GO:0005887 integral component of plasma membrane,GO:0009897 external side of plasma membrane,GO:0070062 extracellular exosome		5.12794	18.8558	2.07972	90.5678	4.1623	7.843	1.71983e-07	2.35838	4.23693	1.05639	6.50093	2.05738	2.97141	1.82405	4.56976	2.7457	6.70717	**
H200013052	H200013052	ENSG00000149485	XM_011545022.1	3992	FADS1	fatty acid desaturase 1	GO:0006355 regulation of transcription, DNA-templated,GO:0006636 unsaturated fatty acid biosynthetic process,GO:0007267 cell-cell signaling,GO:0008654 phospholipid biosynthetic process,GO:0009267 cellular response to starvation,GO:0033559 unsaturated fatty acid metabolic process,GO:0036109 alpha-linolenic acid metabolic process,GO:0043651 linoleic acid metabolic process,GO:0044255 cellular lipid …	GO:0000248 C-5 sterol desaturase activity,GO:0016491 oxidoreductase activity	GO:0005739 mitochondrion,GO:0005789 endoplasmic reticulum membrane,GO:0016020 membrane,GO:0016021 integral component of membrane,GO:0043231 intracellular membrane-bounded organelle			18.4935		8.28062	1.7146	3.37304	1.71983e-07	1.71983e-07	4.20895	1.71983e-07	3.04974	0.777876	1.75405	0.259292	3.00425	2.74495	6.70368	**
H300019367	H300019367	ENSG00000134480	XM_005248629.3	902	CCNH	cyclin H	GO:0000082 G1/S transition of mitotic cell cycle,GO:0000086 G2/M transition of mitotic cell cycle,GO:0000278 mitotic cell cycle,GO:0006281 DNA repair,GO:0006283 transcription-coupled nucleotide-excision repair,GO:0006289 nucleotide-excision repair,GO:0006360 transcription from RNA polymerase I promoter,GO:0006361 transcription initiation from RNA polymerase I promoter,GO:0006362 transcription elo…	GO:0005515 protein binding,GO:0008094 DNA-dependent ATPase activity,GO:0008353 RNA polymerase II carboxy-terminal domain kinase activity,GO:0016538 cyclin-dependent protein serine/threonine kinase regulator activity	GO:0005634 nucleus,GO:0005654 nucleoplasm,GO:0005675 holo TFIIH complex,GO:0019907 cyclin-dependent protein kinase activating kinase holoenzyme complex,GO:0070985 TFIIK complex	30.1626	43.3445	372.621	415.285	1355.87	259.863	2762.94	4.91469	5.43778	8.54157	8.69796	10.405	8.0216	11.432	7.38578	10.1262	2.7404	6.68258	**
AHsV10002851	AHsV10002851	-	NM_001145442.1	641455	POTEM	POTE ankyrin domain family member M	-	-	-	3.51143		6.73147	3.64519	15.1575	1.62122	17.2534	1.81206	1.71983e-07	2.75092	1.866	3.92196	0.697081	4.10881	0.854359	3.5939	2.73954	6.67856	**
opHsV0400000833	opHsV0400000833	ENSG00000173848	NR_073040.1	10276	NET1	neuroepithelial cell transforming 1	GO:0001558 regulation of cell growth,GO:0007165 signal transduction,GO:0007264 small GTPase mediated signal transduction,GO:0035023 regulation of Rho protein signal transduction,GO:0043065 positive regulation of apoptotic process,GO:0043547 positive regulation of GTPase activity,GO:0048011 neurotrophin TRK receptor signaling pathway,GO:0051056 regulation of small GTPase mediated signal transducti…	GO:0005085 guanyl-nucleotide exchange factor activity,GO:0005089 Rho guanyl-nucleotide exchange factor activity,GO:0017049 GTP-Rho binding	GO:0005634 nucleus,GO:0005829 cytosol,GO:0005886 plasma membrane	2.88115		13.0804	3.14434	21.1188	4.53788	15.299	1.52665	1.71983e-07	3.70933	1.65276	4.40046	2.18202	3.93537	1.27826	4.01505	2.73679	6.66588	**
DHsGV10001561	DHsGV10001561	ENSG00000103490	NR_102400.1	100652740	PYCARD-AS1	PYCARD antisense RNA 1	-	-	-	6.21836	12.4844	266.099	8.56926	13.9521	5.87874	49.7564	2.63653	3.64205	8.05582	3.09917	3.80241	2.55551	5.63681	3.09891	5.83168	2.73277	6.64731	**
DHsGV10000142	DHsGV10000142	-	-	-	-	-	-	-	-	10.5624	3.11006	28.8981	7.16724	34.7154	7.50548	48.965	3.40087	1.63694	4.8529	2.84142	5.1175	2.90794	5.61368	2.4621	5.19469	2.73259	6.64649	**
AHsV10001673	AHsV10001673	ENSG00000149131	NM_000062.2	710	SERPING1	serpin peptidase inhibitor, clade G (C1 inhibitor), member 1	GO:0001869 negative regulation of complement activation, lectin pathway,GO:0002576 platelet degranulation,GO:0006958 complement activation, classical pathway,GO:0007568 aging,GO:0007596 blood coagulation,GO:0007597 blood coagulation, intrinsic pathway,GO:0008015 blood circulation,GO:0010951 negative regulation of endopeptidase activity,GO:0030168 platelet activation,GO:0042730 fibrinolysis,GO:004…	GO:0004867 serine-type endopeptidase inhibitor activity,GO:0005515 protein binding	GO:0005576 extracellular region,GO:0005615 extracellular space,GO:0031093 platelet alpha granule lumen,GO:0070062 extracellular exosome,GO:0072562 blood microparticle	7.62372	7.98657	216.318	322.859	369.89	21.6517	204.021	2.9305	2.99758	7.75701	8.33476	8.53095	4.43641	7.67258	5.25625	7.98685	2.7306	6.6373	**
H200001695	H200001695	ENSG00000198604	XM_011536376.1	11177	BAZ1A	bromodomain adjacent to zinc finger domain 1A	GO:0006261 DNA-dependent DNA replication,GO:0006338 chromatin remodeling,GO:0006351 transcription, DNA-templated,GO:0006355 regulation of transcription, DNA-templated	GO:0004402 histone acetyltransferase activity,GO:0005515 protein binding,GO:0008270 zinc ion binding	GO:0000228 nuclear chromosome,GO:0008623 CHRAC,GO:0016590 ACF complex	5.58531	6.48872	857.421	441.341	339.081	283.888	816.69	2.48164	2.69794	9.74386	8.78575	8.40549	8.14918	9.67364	6.54429	9.27433	2.73004	6.63475	**
H200018151	H200018151	ENSG00000146859	NM_018295.4	55281	TMEM140	transmembrane protein 140	-	GO:0005515 protein binding	GO:0016021 integral component of membrane	19.8182	46.0124	801.445	192.45	1067.84	196.313	592.592	4.30876	5.52395	9.64646	7.58834	10.0605	7.61701	9.21089	6.90977	9.63928	2.72951	6.6323	**
H300020077	H300020077	ENSG00000087470	XM_011520544.1	10059	DNM1L	dynamin 1-like	GO:0000266 mitochondrial fission,GO:0001836 release of cytochrome c from mitochondria,GO:0003374 dynamin polymerization involved in mitochondrial fission,GO:0006897 endocytosis,GO:0006915 apoptotic process,GO:0006921 cellular component disassembly involved in execution phase of apoptosis,GO:0008152 metabolic process,GO:0010821 regulation of mitochondrion organization,GO:0012501 programmed cell de…	GO:0003924 GTPase activity,GO:0005515 protein binding,GO:0005525 GTP binding,GO:0008289 lipid binding,GO:0031625 ubiquitin protein ligase binding,GO:0042802 identical protein binding,GO:0042803 protein homodimerization activity	GO:0005737 cytoplasm,GO:0005739 mitochondrion,GO:0005741 mitochondrial outer membrane,GO:0005777 peroxisome,GO:0005794 Golgi apparatus,GO:0005829 cytosol,GO:0005874 microtubule,GO:0005903 brush border,GO:0005905 coated pit,GO:0016020 membrane,GO:0030054 cell junction,GO:0030672 synaptic vesicle membrane,GO:0043231 intracellular membrane-bounded organelle,GO:0043234 protein complex,GO:0048471 peri…	3.94261		48.5287	8.56926	13.5708	14.4835	54.8895	1.97915	1.71983e-07	5.60077	3.09917	3.76243	3.85634	5.77846	2.3185	5.04722	2.72872	6.62866	**
H300020571	H300020571	ENSG00000266997	NM_001080467.2	4645	MYO5B	myosin VB	GO:0003091 renal water homeostasis,GO:0006833 water transport,GO:0008152 metabolic process,GO:0015031 protein transport,GO:0016192 vesicle-mediated transport,GO:0032439 endosome localization,GO:0055085 transmembrane transport	GO:0000146 microfilament motor activity,GO:0003779 actin binding,GO:0005515 protein binding,GO:0005516 calmodulin binding,GO:0005524 ATP binding,GO:0017137 Rab GTPase binding	GO:0016459 myosin complex,GO:0030659 cytoplasmic vesicle membrane,GO:0043234 protein complex,GO:0045179 apical cortex,GO:0055037 recycling endosome,GO:0070062 extracellular exosome			5.32324		5.76638		9.39654	1.71983e-07	1.71983e-07	2.41231	1.71983e-07	2.52767	1.71983e-07	3.23213	1.71983e-07	2.72403	2.72403	6.60718	**
H300000063	H300000063	ENSG00000152766	NM_144590.2	118932	ANKRD22	ankyrin repeat domain 22	-	-	-	43.8279	73.6267	412.374	464.44	1046.9	46.2779	1039.21	5.45378	6.20216	8.68781	8.85935	10.0319	5.53225	10.0213	6.86459	9.58033	2.71575	6.56932	**
H200017556	H200017556	ENSG00000163938	NM_206826.1	26354	GNL3	guanine nucleotide binding protein-like 3 (nucleolar)	GO:0008283 cell proliferation,GO:0032206 positive regulation of telomere maintenance,GO:0033235 positive regulation of protein sumoylation,GO:0042127 regulation of cell proliferation,GO:0042254 ribosome biogenesis,GO:1902895 positive regulation of pri-miRNA transcription from RNA polymerase II promoter,GO:1904816 positive regulation of protein localization to chromosome, telomeric region	GO:0003924 GTPase activity,GO:0005515 protein binding,GO:0005525 GTP binding,GO:0044822 poly(A) RNA binding	GO:0005615 extracellular space,GO:0005634 nucleus,GO:0005654 nucleoplasm,GO:0005730 nucleolus,GO:0016020 membrane	5.79273		35.8559	6.22103	27.7717	15.8303	28.0133	2.53424	1.71983e-07	5.16414	2.63715	4.79554	3.98461	4.80804	2.20726	4.92257	2.71532	6.56738	**
CHsGV10000528	CHsGV10000528	ENSG00000147883	NM_078487.2	1030	CDKN2B	cyclin-dependent kinase inhibitor 2B	GO:0000079 regulation of cyclin-dependent protein serine/threonine kinase activity,GO:0000086 G2/M transition of mitotic cell cycle,GO:0000278 mitotic cell cycle,GO:0006351 transcription, DNA-templated,GO:0006367 transcription initiation from RNA polymerase II promoter,GO:0007050 cell cycle arrest,GO:0007093 mitotic cell cycle checkpoint,GO:0007179 transforming growth factor beta receptor signali…	GO:0004861 cyclin-dependent protein serine/threonine kinase inhibitor activity,GO:0005515 protein binding,GO:0019901 protein kinase binding	GO:0005634 nucleus,GO:0005654 nucleoplasm,GO:0005737 cytoplasm,GO:0005829 cytosol	4.76952	3.92965	37.4812	4.96456	13.4706	2.89063	31.4163	2.25384	1.9744	5.2281	2.31167	3.75174	1.53139	4.97344	1.93915	4.65109	2.71194	6.55203	**
H200019252	H200019252	ENSG00000175792	NM_001319084.1	8607	RUVBL1	RuvB like AAA ATPase 1	GO:0006281 DNA repair,GO:0006310 DNA recombination,GO:0006325 chromatin organization,GO:0006334 nucleosome assembly,GO:0006351 transcription, DNA-templated,GO:0006357 regulation of transcription from RNA polymerase II promoter,GO:0007067 mitotic nuclear division,GO:0007283 spermatogenesis,GO:0032508 DNA duplex unwinding,GO:0034080 CENP-A containing nucleosome assembly,GO:0040008 regulation of gro…	GO:0003678 DNA helicase activity,GO:0005515 protein binding,GO:0005524 ATP binding,GO:0016887 ATPase activity	GO:0000812 Swr1 complex,GO:0005634 nucleus,GO:0005654 nucleoplasm,GO:0005737 cytoplasm,GO:0005794 Golgi apparatus,GO:0005815 microtubule organizing center,GO:0016020 membrane,GO:0016363 nuclear matrix,GO:0031011 Ino80 complex,GO:0035267 NuA4 histone acetyltransferase complex,GO:0043231 intracellular membrane-bounded organelle,GO:0070062 extracellular exosome,GO:0071339 MLL1 complex	24.3889	6.81514	12.3144		19.8348		7.843	4.60815	2.76874	3.62228	1.71983e-07	4.30996	1.71983e-07	2.97141	0.922915	3.63455	2.71163	6.55062	**
H300011441	H300011441	ENSG00000117601	XM_005245198.2	462	SERPINC1	serpin peptidase inhibitor, clade C (antithrombin), member 1	GO:0007584 response to nutrient,GO:0007596 blood coagulation,GO:0010951 negative regulation of endopeptidase activity,GO:0050728 negative regulation of inflammatory response,GO:2000266 regulation of blood coagulation, intrinsic pathway	GO:0002020 protease binding,GO:0004867 serine-type endopeptidase inhibitor activity,GO:0005515 protein binding,GO:0008201 heparin binding	GO:0005576 extracellular region,GO:0005615 extracellular space,GO:0005886 plasma membrane,GO:0070062 extracellular exosome,GO:0072562 blood microparticle	5.17602	3.22453	17.8813	7.81056	33.9775	6.51314	75.8352	2.37184	1.68909	4.16038	2.96543	5.08651	2.70335	6.24479	2.45262	5.16389	2.71127	6.54899	**
H300022743	H300022743	ENSG00000186431	NM_133274.3	2204	FCAR	Fc fragment of IgA receptor	GO:0006955 immune response	GO:0019862 IgA binding	GO:0005576 extracellular region,GO:0005886 plasma membrane,GO:0005887 integral component of plasma membrane	3.30679	6.48731	504.268	834.458	915.849	505.008	1621.52	1.72543	2.69762	8.97805	9.70469	9.83896	8.98016	10.6631	7.12749	9.82671	2.69922	6.49452	**
AHsV10000067	AHsV10000067	ENSG00000163565	XM_006711290.1	3428	IFI16	interferon, gamma-inducible protein 16	GO:0000122 negative regulation of transcription from RNA polymerase II promoter,GO:0001819 positive regulation of cytokine production,GO:0002218 activation of innate immune response,GO:0006351 transcription, DNA-templated,GO:0006914 autophagy,GO:0006954 inflammatory response,GO:0008283 cell proliferation,GO:0010506 regulation of autophagy,GO:0030097 hemopoiesis,GO:0030099 myeloid cell differentia…	GO:0000978 RNA polymerase II core promoter proximal region sequence-specific DNA binding,GO:0001047 core promoter binding,GO:0001078 transcriptional repressor activity, RNA polymerase II core promoter proximal region sequence-specific binding,GO:0003690 double-stranded DNA binding,GO:0005515 protein binding,GO:0008134 transcription factor binding,GO:0042802 identical protein binding,GO:0044822 po…	GO:0005634 nucleus,GO:0005654 nucleoplasm,GO:0005730 nucleolus,GO:0005737 cytoplasm,GO:0005829 cytosol,GO:0016020 membrane,GO:0016607 nuclear speck	8.4722	9.00401	1393.58	2164.17	1857.3	882.456	1812.9	3.08274	3.17057	10.4446	11.0796	10.859	9.78538	10.8241	8.01185	10.7092	2.69737	6.48618	**
CHsGV10003439	CHsGV10003439	ENSG00000116679	XM_005244843.2	10625	IVNS1ABP	influenza virus NS1A binding protein	GO:0006383 transcription from RNA polymerase III promoter,GO:0008380 RNA splicing,GO:0009615 response to virus,GO:0016032 viral process,GO:2001243 negative regulation of intrinsic apoptotic signaling pathway	-	GO:0005654 nucleoplasm,GO:0005667 transcription factor complex,GO:0005681 spliceosomal complex,GO:0005737 cytoplasm,GO:0015629 actin cytoskeleton	58.2683	184.662	6899.75	1068.66	2247.29	2157.32	7482.06	5.86464	7.52874	12.7523	10.0616	11.134	11.075	12.8692	9.55512	12.2518	2.69672	6.48327	**
H200007465	H200007465	ENSG00000174946	NM_013308.3	29909	GPR171	G protein-coupled receptor 171	GO:0007186 G-protein coupled receptor signaling pathway,GO:0035589 G-protein coupled purinergic nucleotide receptor signaling pathway,GO:0045638 negative regulation of myeloid cell differentiation	GO:0004930 G-protein coupled receptor activity,GO:0045028 G-protein coupled purinergic nucleotide receptor activity	GO:0005887 integral component of plasma membrane,GO:0016021 integral component of membrane	20.2685	16.1344	58.712	18.524	145.784	6.50801	61.6883	4.34117	4.01206	5.87558	4.21133	7.18768	2.70222	5.94693	3.64187	6.33673	2.69486	6.47492	**
H300022389	H300022389	ENSG00000124788	NG_011571.1	6310	ATXN1	ataxin 1	GO:0000122 negative regulation of transcription from RNA polymerase II promoter,GO:0006351 transcription, DNA-templated,GO:0006396 RNA processing,GO:0008344 adult locomotory behavior,GO:0008542 visual learning,GO:0042326 negative regulation of phosphorylation,GO:0043569 negative regulation of insulin-like growth factor receptor signaling pathway,GO:0045892 negative regulation of transcription, DN…	GO:0003677 DNA binding,GO:0003682 chromatin binding,GO:0005515 protein binding,GO:0008022 protein C-terminus binding,GO:0008266 poly(U) RNA binding,GO:0034046 poly(G) binding,GO:0042802 identical protein binding,GO:0043621 protein self-association	GO:0005634 nucleus,GO:0005654 nucleoplasm,GO:0005737 cytoplasm,GO:0016363 nuclear matrix,GO:0042272 nuclear RNA export factor complex,GO:0042405 nuclear inclusion body,GO:0043231 intracellular membrane-bounded organelle,GO:0098794 postsynapse	8.90339	7.25037	81.8326	69.5965	508.928	40.8415	133.146	3.15435	2.85805	6.3546	6.12094	8.99132	5.35197	7.05687	4.77699	7.4676	2.69061	6.45586	**
H200009720	H200009720	ENSG00000130513	NM_004864.2	9518	GDF15	growth differentiation factor 15	GO:0007165 signal transduction,GO:0007179 transforming growth factor beta receptor signaling pathway,GO:0007267 cell-cell signaling,GO:0010862 positive regulation of pathway-restricted SMAD protein phosphorylation,GO:0042981 regulation of apoptotic process,GO:0043408 regulation of MAPK cascade,GO:0048468 cell development,GO:0060395 SMAD protein signal transduction,GO:1901741 positive regulation o…	GO:0005125 cytokine activity,GO:0005160 transforming growth factor beta receptor binding,GO:0008083 growth factor activity	GO:0005576 extracellular region,GO:0005615 extracellular space,GO:0070062 extracellular exosome	18.8222	22.2714	27.0163	5.2045	94.9176	4.70189	56.7036	4.23436	4.47712	4.75576	2.37976	6.5686	2.23324	5.82537	3.03004	5.71658	2.68654	6.43766	**
H200005856	H200005856	ENSG00000100823	XM_005267582.3	328	APEX1	APEX nuclease (multifunctional DNA repair enzyme) 1	GO:0000278 mitotic cell cycle,GO:0000722 telomere maintenance via recombination,GO:0000723 telomere maintenance,GO:0006271 DNA strand elongation involved in DNA replication,GO:0006281 DNA repair,GO:0006284 base-excision repair,GO:0006351 transcription, DNA-templated,GO:0006355 regulation of transcription, DNA-templated,GO:0007568 aging,GO:0014912 negative regulation of smooth muscle cell migratio…	GO:0003677 DNA binding,GO:0003684 damaged DNA binding,GO:0003691 double-stranded telomeric DNA binding,GO:0003713 transcription coactivator activity,GO:0003714 transcription corepressor activity,GO:0003906 DNA-(apurinic or apyrimidinic site) lyase activity,GO:0004519 endonuclease activity,GO:0004520 endodeoxyribonuclease activity,GO:0004523 RNA-DNA hybrid ribonuclease activity,GO:0004528 phosphod…	GO:0000784 nuclear chromosome, telomeric region,GO:0005634 nucleus,GO:0005654 nucleoplasm,GO:0005667 transcription factor complex,GO:0005730 nucleolus,GO:0005737 cytoplasm,GO:0005739 mitochondrion,GO:0005783 endoplasmic reticulum,GO:0005813 centrosome,GO:0005840 ribosome,GO:0016607 nuclear speck,GO:0048471 perinuclear region of cytoplasm	38.8264	18.4603	87.8435	6.97539	138.688	22.728	63.7791	5.27897	4.20635	6.45686	2.80227	7.1157	4.5064	5.99501	3.83834	6.52252	2.68418	6.42716	**
H300020489	H300020489	ENSG00000116120	NR_130154.1	10056	FARSB	phenylalanyl-tRNA synthetase beta subunit	GO:0006412 translation,GO:0006418 tRNA aminoacylation for protein translation,GO:0006432 phenylalanyl-tRNA aminoacylation,GO:0010467 gene expression	GO:0000287 magnesium ion binding,GO:0003723 RNA binding,GO:0004826 phenylalanine-tRNA ligase activity,GO:0005524 ATP binding	GO:0005737 cytoplasm,GO:0005829 cytosol,GO:0009328 phenylalanine-tRNA ligase complex,GO:0016020 membrane	5.15134		7.58607		9.50001	1.52579	5.61414	2.36495	1.71983e-07	2.92335	1.71983e-07	3.24793	0.609559	2.48907	0.203187	2.88678	2.6836	6.42455	**
H200000342	H200000342	ENSG00000158481	NM_001765.2	911	CD1C	CD1c molecule	GO:0002250 adaptive immune response,GO:0002286 T cell activation involved in immune response,GO:0048007 antigen processing and presentation, exogenous lipid antigen via MHC class Ib	GO:0030881 beta-2-microglobulin binding,GO:0030883 endogenous lipid antigen binding,GO:0030884 exogenous lipid antigen binding,GO:0051861 glycolipid binding,GO:0071723 lipopeptide binding	GO:0005764 lysosome,GO:0005886 plasma membrane,GO:0005887 integral component of plasma membrane,GO:0010008 endosome membrane	27.2566	17.8032	40.9312	4.90907	73.2107	7.87368	60.8819	4.76853	4.15407	5.35513	2.29545	6.19398	2.97704	5.92794	3.14218	5.82568	2.6835	6.42412	**
H300014347	H300014347	ENSG00000249741	XM_011537058.1	60485	SAV1	salvador family WW domain containing protein 1	GO:0001942 hair follicle development,GO:0030216 keratinocyte differentiation,GO:0035329 hippo signaling,GO:0043065 positive regulation of apoptotic process,GO:0045600 positive regulation of fat cell differentiation,GO:0050680 negative regulation of epithelial cell proliferation,GO:0060044 negative regulation of cardiac muscle cell proliferation,GO:0060412 ventricular septum morphogenesis,GO:00604…	GO:0005515 protein binding	GO:0005634 nucleus,GO:0005737 cytoplasm,GO:0005829 cytosol			17.3915	5.22548	29.6622	4.96953	13.3346	1.71983e-07	1.71983e-07	4.12031	2.38556	4.89055	2.31311	3.7371	1.56622	4.24932	2.68309	6.42232	**
AHsV10001197	AHsV10001197	ENSG00000069329	XM_005256045.2	55737	VPS35	VPS35, retromer complex component	GO:0006886 intracellular protein transport,GO:0016055 Wnt signaling pathway,GO:0031647 regulation of protein stability,GO:0042147 retrograde transport, endosome to Golgi,GO:0045056 transcytosis,GO:0090263 positive regulation of canonical Wnt signaling pathway,GO:1902823 negative regulation of late endosome to lysosome transport,GO:1990126 retrograde transport, endosome to plasma membrane	GO:0005515 protein binding,GO:0008565 protein transporter activity	GO:0005765 lysosomal membrane,GO:0005768 endosome,GO:0005769 early endosome,GO:0005770 late endosome,GO:0005829 cytosol,GO:0030904 retromer complex,GO:0030906 retromer, cargo-selective complex,GO:0070062 extracellular exosome,GO:0097422 tubular endosome,GO:0097481 neuronal postsynaptic density	3.09936		215.669	302.358	293.989	322.443	406.597	1.63197	1.71983e-07	7.75267	8.24011	8.19962	8.3329	8.66746	5.52434	8.20658	2.68224	6.41853	**
H300019015	H300019015	ENSG00000253729	XM_011517568.1	5591	PRKDC	protein kinase, DNA-activated, catalytic polypeptide	GO:0001756 somitogenesis,GO:0001933 negative regulation of protein phosphorylation,GO:0002326 B cell lineage commitment,GO:0002328 pro-B cell differentiation,GO:0002360 T cell lineage commitment,GO:0002638 negative regulation of immunoglobulin production,GO:0002684 positive regulation of immune system process,GO:0006281 DNA repair,GO:0006302 double-strand break repair,GO:0006303 double-strand bre…	GO:0003690 double-stranded DNA binding,GO:0004672 protein kinase activity,GO:0004674 protein serine/threonine kinase activity,GO:0004677 DNA-dependent protein kinase activity,GO:0005515 protein binding,GO:0005524 ATP binding,GO:0008134 transcription factor binding,GO:0019899 enzyme binding,GO:0044822 poly(A) RNA binding	GO:0000784 nuclear chromosome, telomeric region,GO:0005654 nucleoplasm,GO:0005667 transcription factor complex,GO:0005730 nucleolus,GO:0005829 cytosol,GO:0005958 DNA-dependent protein kinase-DNA ligase 4 complex,GO:0016020 membrane,GO:0070419 nonhomologous end joining complex	3.92349	10.6615	524.97	424.012	281.855	272.498	2200.26	1.97214	3.41434	9.03609	8.72796	8.13881	8.0901	11.1035	6.74413	9.42612	2.68199	6.41739	**
H200011852	H200011852	ENSG00000118600	XM_005268562.2	10329	TMEM5	transmembrane protein 5	GO:0035269 protein O-linked mannosylation	-	GO:0000139 Golgi membrane,GO:0005794 Golgi apparatus,GO:0005887 integral component of plasma membrane	5.17324		15.3199	4.17136	19.4621	3.43678	12.6582	2.37107	1.71983e-07	3.93734	2.06052	4.28259	1.78106	3.662	1.28053	3.96064	2.68012	6.40909	**
H200019206	H200019206	ENSG00000196917	NM_032554.3	27198	HCAR1	hydroxycarboxylic acid receptor 1	GO:0002230 positive regulation of defense response to virus by host,GO:0007186 G-protein coupled receptor signaling pathway,GO:0098779 mitophagy in response to mitochondrial depolarization,GO:0098792 xenophagy	GO:0004930 G-protein coupled receptor activity	GO:0005886 plasma membrane,GO:0016021 integral component of membrane			17.3315		2.63599		5.74634	1.71983e-07	1.71983e-07	4.11532	1.71983e-07	1.39835	1.71983e-07	2.52264	1.71983e-07	2.67877	2.67877	6.4031	**
AHsV10000008	AHsV10000008	ENSG00000137955	NR_073562.1	5876	RABGGTB	Rab geranylgeranyltransferase beta subunit	GO:0006464 cellular protein modification process,GO:0007601 visual perception,GO:0018344 protein geranylgeranylation	GO:0004663 Rab geranylgeranyltransferase activity,GO:0005515 protein binding,GO:0008270 zinc ion binding,GO:0017137 Rab GTPase binding	GO:0005968 Rab-protein geranylgeranyltransferase complex			66.8356	44.5901	118.243	74.0039	109.43	1.71983e-07	1.71983e-07	6.06255	5.47865	6.8856	6.20953	6.77387	3.89606	6.57401	2.67795	6.39944	**
AHsV10002316	AHsV10002316	ENSG00000204389	NM_005345.5	3303	HSPA1A	heat shock protein family A (Hsp70) member 1A	GO:0010467 gene expression,GO:0010628 positive regulation of gene expression,GO:0010941 regulation of cell death,GO:0031396 regulation of protein ubiquitination,GO:0031397 negative regulation of protein ubiquitination,GO:0032757 positive regulation of interleukin-8 production,GO:0034599 cellular response to oxidative stress,GO:0034605 cellular response to heat,GO:0042026 protein refolding,GO:0043…	GO:0001618 virus receptor activity,GO:0001664 G-protein coupled receptor binding,GO:0005102 receptor binding,GO:0005515 protein binding,GO:0005524 ATP binding,GO:0016887 ATPase activity,GO:0019899 enzyme binding,GO:0031072 heat shock protein binding,GO:0031625 ubiquitin protein ligase binding,GO:0042623 ATPase activity, coupled,GO:0042826 histone deacetylase binding,GO:0044183 protein binding inv…	GO:0000151 ubiquitin ligase complex,GO:0005654 nucleoplasm,GO:0005737 cytoplasm,GO:0005739 mitochondrion,GO:0005814 centriole,GO:0005829 cytosol,GO:0005925 focal adhesion,GO:0016234 inclusion body,GO:0048471 perinuclear region of cytoplasm,GO:0072562 blood microparticle	6475.67	4528.96	21421	3378.1	23695.6	2034.37	16029.4	12.6608	12.145	14.3867	11.722	14.5323	10.9904	13.9684	11.6191	14.2958	2.67673	6.39403	**
H300019040	H300019040	ENSG00000122861	XM_011539866.1	5328	PLAU	plasminogen activator, urokinase	GO:0001525 angiogenesis,GO:0006508 proteolysis,GO:0006935 chemotaxis,GO:0007165 signal transduction,GO:0007283 spermatogenesis,GO:0007566 embryo implantation,GO:0007596 blood coagulation,GO:0008284 positive regulation of cell proliferation,GO:0010469 regulation of receptor activity,GO:0014823 response to activity,GO:0014909 smooth muscle cell migration,GO:0014910 regulation of smooth muscle cell …	GO:0004252 serine-type endopeptidase activity,GO:0005515 protein binding	GO:0005576 extracellular region,GO:0005615 extracellular space,GO:0005886 plasma membrane,GO:0005925 focal adhesion,GO:0009986 cell surface,GO:0070062 extracellular exosome	39.0446	30.7484	248.37	47.6729	459.792	38.7546	129.424	5.28705	4.94244	7.95634	5.5751	8.84484	5.2763	7.01596	5.26461	7.93905	2.67444	6.3839	**
H200007144	H200007144	ENSG00000107798	NM_001127605.2	3988	LIPA	lipase A, lysosomal acid type	GO:0000902 cell morphogenesis,GO:0001816 cytokine production,GO:0006631 fatty acid metabolic process,GO:0006954 inflammatory response,GO:0008283 cell proliferation,GO:0016042 lipid catabolic process,GO:0016125 sterol metabolic process,GO:0030324 lung development,GO:0048771 tissue remodeling,GO:0048873 homeostasis of number of cells within a tissue	GO:0004771 sterol esterase activity,GO:0016298 lipase activity	GO:0005764 lysosome,GO:0070062 extracellular exosome	42.1716	33.6084	378.782	40.2915	331.348	40.1189	112.384	5.3982	5.07075	8.56522	5.3324	8.3722	5.32621	6.8123	5.24312	7.91657	2.67345	6.37955	**
H200011463	H200011463	ENSG00000104408	NM_001568.2	3646	EIF3E	eukaryotic translation initiation factor 3 subunit E	GO:0000184 nuclear-transcribed mRNA catabolic process, nonsense-mediated decay,GO:0001731 formation of translation preinitiation complex,GO:0006412 translation,GO:0006413 translational initiation,GO:0006446 regulation of translational initiation,GO:0010467 gene expression,GO:0044267 cellular protein metabolic process,GO:0045947 negative regulation of translational initiation	GO:0003743 translation initiation factor activity,GO:0005515 protein binding,GO:0044822 poly(A) RNA binding,GO:0047485 protein N-terminus binding	GO:0000785 chromatin,GO:0005634 nucleus,GO:0005654 nucleoplasm,GO:0005737 cytoplasm,GO:0005829 cytosol,GO:0005852 eukaryotic translation initiation factor 3 complex,GO:0016020 membrane,GO:0016282 eukaryotic 43S preinitiation complex,GO:0016605 PML body,GO:0033290 eukaryotic 48S preinitiation complex,GO:0070062 extracellular exosome	9.6945	7.17124	114.209	45.3561	447.375	99.6199	162.997	3.27717	2.84222	6.83554	5.50323	8.80534	6.63836	7.3487	4.9946	7.66319	2.66859	6.35808	**
H300016197	H300016197	ENSG00000163600	NM_012092.3	29851	ICOS	inducible T-cell co-stimulator	GO:0002517 T cell tolerance induction,GO:0006955 immune response,GO:0016337 single organismal cell-cell adhesion,GO:0031295 T cell costimulation	-	GO:0005576 extracellular region,GO:0005886 plasma membrane,GO:0005887 integral component of plasma membrane,GO:0009897 external side of plasma membrane			5.2933		9.50001		5.08115	1.71983e-07	1.71983e-07	2.40417	1.71983e-07	3.24793	1.71983e-07	2.34516	1.71983e-07	2.66575	2.66575	6.34557	**
H200001502	H200001502	ENSG00000173334	NM_001282985.1	10221	TRIB1	tribbles pseudokinase 1	GO:0006468 protein phosphorylation,GO:0006469 negative regulation of protein kinase activity,GO:0007254 JNK cascade,GO:0014912 negative regulation of smooth muscle cell migration,GO:0031665 negative regulation of lipopolysaccharide-mediated signaling pathway,GO:0032436 positive regulation of proteasomal ubiquitin-dependent protein catabolic process,GO:0032496 response to lipopolysaccharide,GO:004…	GO:0004672 protein kinase activity,GO:0004860 protein kinase inhibitor activity,GO:0005515 protein binding,GO:0005524 ATP binding,GO:0008134 transcription factor binding,GO:0031434 mitogen-activated protein kinase kinase binding,GO:0031625 ubiquitin protein ligase binding,GO:0055106 ubiquitin-protein transferase regulator activity	GO:0005634 nucleus,GO:0005737 cytoplasm	29.7725	66.4751	2050.07	2379.56	3546.67	1248.45	6907.91	4.89591	6.05474	11.0015	11.2165	11.7922	10.2859	12.754	9.18572	11.8492	2.66353	6.33582	**
H200000472	H200000472	-	NR_040662.1	10866	HCP5	HLA complex P5 (non-protein coding)	GO:0006952 defense response	-	-	11.8039	10.0638	440.57	108.352	397.616	158.81	251.261	3.56119	3.3311	8.78323	6.75959	8.63523	7.31116	7.97304	5.80062	8.46383	2.66321	6.33443	**
AHsV10001263	AHsV10001263	ENSG00000119922	NM_001547.4	3433	IFIT2	interferon induced protein with tetratricopeptide repeats 2	GO:0008637 apoptotic mitochondrial changes,GO:0009615 response to virus,GO:0019221 cytokine-mediated signaling pathway,GO:0032091 negative regulation of protein binding,GO:0035457 cellular response to interferon-alpha,GO:0043065 positive regulation of apoptotic process,GO:0051607 defense response to virus,GO:0060337 type I interferon signaling pathway	GO:0003723 RNA binding,GO:0005515 protein binding,GO:0044822 poly(A) RNA binding	GO:0005737 cytoplasm,GO:0005783 endoplasmic reticulum,GO:0005829 cytosol	46.2923	46.6412	3169.88	2041.36	3400.85	2203.38	4895.87	5.5327	5.54353	11.6302	10.9953	11.7317	11.1055	12.2574	9.21478	11.8731	2.6583	6.31288	**
H200019507	H200019507	ENSG00000118096	XM_011542906.1	56912	IFT46	intraflagellar transport 46	GO:0006996 organelle organization,GO:0007224 smoothened signaling pathway,GO:0008150 biological_process,GO:0042073 intraciliary transport,GO:0042384 cilium assembly,GO:0050821 protein stabilization	GO:0003674 molecular_function,GO:0008022 protein C-terminus binding	GO:0005737 cytoplasm,GO:0005813 centrosome,GO:0005929 cilium,GO:0030992 intraciliary transport particle B,GO:0031512 motile primary cilium,GO:0031514 motile cilium,GO:0036064 ciliary basal body,GO:0072372 primary cilium,GO:0097542 ciliary tip			38.3515	8.22136	35.965	15.1302	22.6459	1.71983e-07	1.71983e-07	5.26121	3.03938	5.16852	3.91936	4.50118	2.31958	4.97697	2.65739	6.30892	**
H200008150	H200008150	ENSG00000145246	NM_020453.3	57205	ATP10D	ATPase phospholipid transporting 10D (putative)	GO:0006812 cation transport,GO:0008152 metabolic process,GO:0034220 ion transmembrane transport,GO:0045332 phospholipid translocation,GO:0055085 transmembrane transport	GO:0000287 magnesium ion binding,GO:0004012 phospholipid-translocating ATPase activity,GO:0005515 protein binding,GO:0005524 ATP binding	GO:0005654 nucleoplasm,GO:0005783 endoplasmic reticulum,GO:0005789 endoplasmic reticulum membrane,GO:0005886 plasma membrane,GO:0016021 integral component of membrane			41.4723	18.0997	33.1394	10.7698	35.4865	1.71983e-07	1.71983e-07	5.37408	4.17789	5.05048	3.42892	5.1492	2.53561	5.19125	2.65565	6.30128	**
H200000160	H200000160	ENSG00000163751	NM_001870.3	1359	CPA3	carboxypeptidase A3	GO:0002003 angiotensin maturation,GO:0002230 positive regulation of defense response to virus by host,GO:0006508 proteolysis,GO:0044267 cellular protein metabolic process,GO:0098792 xenophagy	GO:0004181 metallocarboxypeptidase activity,GO:0008270 zinc ion binding	GO:0005576 extracellular region,GO:0005615 extracellular space,GO:0030133 transport vesicle,GO:0030141 secretory granule			5.33422		6.35991		7.31001	1.71983e-07	1.71983e-07	2.41528	1.71983e-07	2.66901	1.71983e-07	2.86987	1.71983e-07	2.65139	2.65139	6.2827	**
H200005044	H200005044	ENSG00000111845	NM_017906.2	55003	PAK1IP1	PAK1 interacting protein 1	GO:0008283 cell proliferation,GO:0009968 negative regulation of signal transduction,GO:0060021 palate development	GO:0005515 protein binding	GO:0005654 nucleoplasm,GO:0005730 nucleolus,GO:0005886 plasma membrane	7.87462	4.03562	57.8706	6.11307	49.1953	8.32439	17.6723	2.97721	2.01279	5.85476	2.6119	5.62045	3.05735	4.14342	2.56068	5.20621	2.64553	6.25726	**
H300018416	H300018416	ENSG00000010810	XM_005266892.2	2534	FYN	FYN proto-oncogene, Src family tyrosine kinase	GO:0000165 MAPK cascade,GO:0000186 activation of MAPKK activity,GO:0001764 neuron migration,GO:0002223 stimulatory C-type lectin receptor signaling pathway,GO:0002250 adaptive immune response,GO:0006468 protein phosphorylation,GO:0006816 calcium ion transport,GO:0007169 transmembrane receptor protein tyrosine kinase signaling pathway,GO:0007173 epidermal growth factor receptor signaling pathway,G…	GO:0001664 G-protein coupled receptor binding,GO:0001948 glycoprotein binding,GO:0004713 protein tyrosine kinase activity,GO:0004715 non-membrane spanning protein tyrosine kinase activity,GO:0005515 protein binding,GO:0005524 ATP binding,GO:0015631 tubulin binding,GO:0042608 T cell receptor binding,GO:0042609 CD4 receptor binding,GO:0042610 CD8 receptor binding,GO:0043548 phosphatidylinositol 3-k…	GO:0005634 nucleus,GO:0005739 mitochondrion,GO:0005768 endosome,GO:0005829 cytosol,GO:0005884 actin filament,GO:0005886 plasma membrane,GO:0014069 postsynaptic density,GO:0031234 extrinsic component of cytoplasmic side of plasma membrane,GO:0045121 membrane raft	10.5106	6.75862	57.3367	8.15846	86.0102	14.9479	40.7206	3.39378	2.75673	5.84139	3.0283	6.42644	3.90187	5.34769	3.22897	5.87184	2.64287	6.24574	**
H300000911	H300000911	ENSG00000151131	NM_152318.2	121053	C12orf45	chromosome 12 open reading frame 45	-	-	-	81.6504	46.9902	14.1452		48.6804		16.6245	6.35139	5.55429	3.82224	1.71983e-07	5.60527	1.71983e-07	4.05524	1.85143	4.49425	2.64282	6.24552	**
AHsV10001210	AHsV10001210	ENSG00000153029	XM_006711286.2	3140	MR1	major histocompatibility complex, class I-related	GO:0002367 cytokine production involved in immune response,GO:0002474 antigen processing and presentation of peptide antigen via MHC class I,GO:0006955 immune response,GO:0007165 signal transduction,GO:0019882 antigen processing and presentation,GO:0032611 interleukin-1 beta production,GO:0032620 interleukin-17 production,GO:0045087 innate immune response,GO:0050829 defense response to Gram-negat…	GO:0003823 antigen binding,GO:0005515 protein binding,GO:0032393 MHC class I receptor activity,GO:0042605 peptide antigen binding	GO:0005576 extracellular region,GO:0005783 endoplasmic reticulum,GO:0005789 endoplasmic reticulum membrane,GO:0005886 plasma membrane,GO:0016021 integral component of membrane,GO:0042612 MHC class I protein complex	10.1232	4.74782	152.329	111.906	224.135	76.8227	284.42	3.3396	2.24726	7.25104	6.80614	7.80822	6.26346	8.15188	5.10562	7.73705	2.63143	6.19639	**
H200010704	H200010704	ENSG00000106066	XM_011515437.1	54504	CPVL	carboxypeptidase, vitellogenic like	GO:0051603 proteolysis involved in cellular protein catabolic process	GO:0004185 serine-type carboxypeptidase activity	GO:0070062 extracellular exosome	48.9742	51.7142	183.164	25.2147	324.93	31.4281	163.101	5.61395	5.69249	7.51699	4.65619	8.34398	4.97398	7.34962	5.10755	7.73687	2.62931	6.1873	**
opHsV0400011856	opHsV0400011856	ENSG00000158186	NM_001252090.1	22808	MRAS	muscle RAS oncogene homolog	GO:0007265 Ras protein signal transduction,GO:0007275 multicellular organismal development,GO:0007517 muscle organ development,GO:0030036 actin cytoskeleton organization	GO:0003924 GTPase activity,GO:0005515 protein binding,GO:0005525 GTP binding,GO:0030742 GTP-dependent protein binding	GO:0005622 intracellular,GO:0005886 plasma membrane,GO:0070062 extracellular exosome	6.60852		23.142	2.0211	6.13479		3.36501	2.72433	1.71983e-07	4.53244	1.01514	2.61701	1.71983e-07	1.75061	0.338379	2.96669	2.62831	6.18301	**
CHsGV10002628	CHsGV10002628	ENSG00000010671	NM_001287344.1	695	BTK	Bruton tyrosine kinase	GO:0001818 negative regulation of cytokine production,GO:0002224 toll-like receptor signaling pathway,GO:0002250 adaptive immune response,GO:0002721 regulation of B cell cytokine production,GO:0002755 MyD88-dependent toll-like receptor signaling pathway,GO:0002902 regulation of B cell apoptotic process,GO:0006351 transcription, DNA-templated,GO:0006468 protein phosphorylation,GO:0007169 transmemb…	GO:0004713 protein tyrosine kinase activity,GO:0004715 non-membrane spanning protein tyrosine kinase activity,GO:0005102 receptor binding,GO:0005515 protein binding,GO:0005524 ATP binding,GO:0005547 phosphatidylinositol-3,4,5-trisphosphate binding,GO:0042802 identical protein binding,GO:0046872 metal ion binding	GO:0005634 nucleus,GO:0005737 cytoplasm,GO:0005829 cytosol,GO:0005886 plasma membrane,GO:0031234 extrinsic component of cytoplasmic side of plasma membrane,GO:0031410 cytoplasmic vesicle,GO:0043231 intracellular membrane-bounded organelle,GO:0045121 membrane raft			252.668	122.714	69.7119	118.73	195.038	1.71983e-07	1.71983e-07	7.9811	6.93915	6.12333	6.89154	7.60761	4.61023	7.23735	2.62712	6.17791	**
H200000623	H200000623	ENSG00000080608	NM_014878.4	9933	PUM3	pumilio RNA binding family member 3	GO:0006417 regulation of translation,GO:0010835 regulation of protein ADP-ribosylation	GO:0003677 DNA binding,GO:0003729 mRNA binding,GO:0005515 protein binding,GO:0044822 poly(A) RNA binding	GO:0005654 nucleoplasm,GO:0005730 nucleolus,GO:0005783 endoplasmic reticulum			14.7679		11.3	4.15287	5.86142	1.71983e-07	1.71983e-07	3.88439	1.71983e-07	3.49826	2.05411	2.55125	0.684704	3.3113	2.62659	6.17567	**
H200010081	H200010081	ENSG00000137757	XM_011543021.1	838	CASP5	caspase 5	GO:0006508 proteolysis,GO:0006915 apoptotic process,GO:0021762 substantia nigra development,GO:0035234 ectopic germ cell programmed cell death,GO:0042981 regulation of apoptotic process,GO:0050718 positive regulation of interleukin-1 beta secretion,GO:0050727 regulation of inflammatory response,GO:0070269 pyroptosis,GO:0071260 cellular response to mechanical stimulus	GO:0008234 cysteine-type peptidase activity,GO:0097153 cysteine-type endopeptidase activity involved in apoptotic process	GO:0072557 IPAF inflammasome complex,GO:0072558 NLRP1 inflammasome complex,GO:0072559 NLRP3 inflammasome complex,GO:0097169 AIM2 inflammasome complex	13.6651	11.0134	215.365	466.596	852.091	24.6201	161.972	3.77242	3.46119	7.75064	8.86603	9.73486	4.62177	7.3396	5.64966	8.27503	2.62537	6.17044	**
CHsGV10001735	CHsGV10001735	ENSG00000123610	NM_007115.3	7130	TNFAIP6	TNF alpha induced protein 6	GO:0006954 inflammatory response,GO:0007155 cell adhesion,GO:0007165 signal transduction,GO:0007267 cell-cell signaling,GO:0050728 negative regulation of inflammatory response	GO:0005540 hyaluronic acid binding	-	505.341	630.068	4894.82	1609.19	7264.54	1371.5	9128.41	8.98111	9.29936	12.257	10.6521	12.8267	10.4215	13.1561	10.1243	12.7466	2.62227	6.1572	**
opHsV0400004016	opHsV0400004016	ENSG00000228674	-	-	CTB-147C22.3	-	-	-	-	4.13091		29.3619	13.1442	61.8967	22.1935	37.4579	2.04646	1.71983e-07	4.87587	3.71635	5.95179	4.47207	5.2272	2.72947	5.35162	2.62215	6.15666	**
H300000361	H300000361	ENSG00000162621	XM_011542512.1	105378804	LOC105378804	leucine-rich repeat-containing protein 53	-	-	-			56.6443	125.166	143.836	47.1786	168.768	1.71983e-07	1.71983e-07	5.82386	6.9677	7.16828	5.56006	7.39889	4.17592	6.79701	2.62109	6.15216	**
AHsV10000570	AHsV10000570	ENSG00000261371	XM_005276883.1	5175	PECAM1	platelet/endothelial cell adhesion molecule 1	GO:0002576 platelet degranulation,GO:0006909 phagocytosis,GO:0007155 cell adhesion,GO:0007165 signal transduction,GO:0007596 blood coagulation,GO:0008037 cell recognition,GO:0030168 platelet activation,GO:0030198 extracellular matrix organization,GO:0050900 leukocyte migration,GO:0050904 diapedesis,GO:0072011 glomerular endothelium development	GO:0005515 protein binding	GO:0005615 extracellular space,GO:0005886 plasma membrane,GO:0016021 integral component of membrane,GO:0030054 cell junction,GO:0031092 platelet alpha granule membrane,GO:0045121 membrane raft,GO:0070062 extracellular exosome			683.593	1092.06	613.191	1646.08	993.009	1.71983e-07	1.71983e-07	9.41699	10.0928	9.26019	10.6848	9.95566	6.92588	9.54428	2.6184	6.14069	**
H200006386	H200006386	ENSG00000164120	NM_000860.5	3248	HPGD	hydroxyprostaglandin dehydrogenase 15-(NAD)	GO:0006693 prostaglandin metabolic process,GO:0007179 transforming growth factor beta receptor signaling pathway,GO:0007565 female pregnancy,GO:0007567 parturition,GO:0019369 arachidonic acid metabolic process,GO:0019371 cyclooxygenase pathway,GO:0019372 lipoxygenase pathway,GO:0030728 ovulation,GO:0044281 small molecule metabolic process,GO:0045786 negative regulation of cell cycle,GO:0055114 ox…	GO:0003824 catalytic activity,GO:0004957 prostaglandin E receptor activity,GO:0016404 15-hydroxyprostaglandin dehydrogenase (NAD+) activity,GO:0042803 protein homodimerization activity,GO:0051287 NAD binding,GO:0070403 NAD+ binding	GO:0005654 nucleoplasm,GO:0005737 cytoplasm,GO:0005829 cytosol,GO:0016323 basolateral plasma membrane,GO:0070062 extracellular exosome	2.88949		5.13088	2.40047	11.9054	2.70182	24.4782	1.53081	1.71983e-07	2.35921	1.26332	3.57355	1.43393	4.61343	0.899083	3.51539	2.61631	6.13179	**
opHsV0400003976	opHsV0400003976	ENSG00000086205	XM_011519958.1	2346	FOLH1	folate hydrolase (prostate-specific membrane antigen) 1	GO:0006508 proteolysis,GO:0006760 folic acid-containing compound metabolic process,GO:0008652 cellular amino acid biosynthetic process,GO:0034641 cellular nitrogen compound metabolic process,GO:0035609 C-terminal protein deglutamylation,GO:0044281 small molecule metabolic process	GO:0004181 metallocarboxypeptidase activity,GO:0008233 peptidase activity,GO:0016805 dipeptidase activity,GO:0046872 metal ion binding,GO:1904492 Ac-Asp-Glu binding,GO:1904493 tetrahydrofolyl-poly(glutamate) polymer binding	GO:0005737 cytoplasm,GO:0005886 plasma membrane,GO:0005887 integral component of plasma membrane,GO:0009986 cell surface,GO:0016020 membrane,GO:0070062 extracellular exosome	3.50865	3.82368	45.2756	69.586	167.895	27.46	221.42	1.81092	1.93496	5.50066	6.12073	7.39141	4.77926	7.79064	4.27832	6.89424	2.61592	6.13015	**
H200000731	H200000731	ENSG00000113088	NM_002104.2	3003	GZMK	granzyme K	GO:0006508 proteolysis	GO:0004252 serine-type endopeptidase activity,GO:0008236 serine-type peptidase activity	GO:0005576 extracellular region	450.794	96.4379	91.7049	8.58591	231.97	12.7713	114.219	8.81633	6.59153	6.51893	3.10197	7.8578	3.67484	6.83566	4.45611	7.0708	2.61468	6.12489	**
H200003420	H200003420	ENSG00000155307	NM_001286523.1	64092	SAMSN1	SAM domain, SH3 domain and nuclear localization signals 1	GO:0002820 negative regulation of adaptive immune response,GO:0050732 negative regulation of peptidyl-tyrosine phosphorylation,GO:0050869 negative regulation of B cell activation	GO:0001784 phosphotyrosine binding,GO:0044822 poly(A) RNA binding	GO:0001726 ruffle,GO:0005634 nucleus,GO:0005829 cytosol	11.1381	54.1065	2489.25	5913.63	3346.16	3365.05	29664.5	3.47743	5.75773	11.2815	12.5298	11.7083	11.7164	14.8565	10.0013	12.6154	2.61409	6.12236	**
opHsV0400002802	opHsV0400002802	-	-	-	-	-	-	-	-	6.79959	9.43074	44.2514	9.44327	127.797	8.69689	31.4264	2.76545	3.23737	5.46765	3.23929	6.99771	3.1205	4.9739	3.19905	5.81309	2.61404	6.12215	**
opHsV0400006925	opHsV0400006925	ENSG00000163170	NM_001035505.1	388962	BOLA3	bolA family member 3	GO:0008150 biological_process	GO:0003674 molecular_function	GO:0005575 cellular_component,GO:0005576 extracellular region	56.5929	17.8795	33.0024	4.04983	56.8382	4.88127	42.789	5.82255	4.16024	5.0445	2.01786	5.82879	2.28726	5.41917	2.82178	5.43082	2.60903	6.10095	**
H200015065	H200015065	ENSG00000155254	NM_031484.3	83742	MARVELD1	MARVEL domain containing 1	GO:0007049 cell cycle	-	GO:0005634 nucleus,GO:0005737 cytoplasm,GO:0005856 cytoskeleton,GO:0005886 plasma membrane,GO:0016021 integral component of membrane	9.07256	5.26076	18.5306		10.072	1.53153	9.67318	3.18151	2.39527	4.21183	1.71983e-07	3.33228	0.614974	3.27399	1.00341	3.60603	2.60262	6.07388	**
AHsV10000880	AHsV10000880	ENSG00000116701	XR_921801.1	4688	NCF2	neutrophil cytosolic factor 2	GO:0002474 antigen processing and presentation of peptide antigen via MHC class I,GO:0002479 antigen processing and presentation of exogenous peptide antigen via MHC class I, TAP-dependent,GO:0006801 superoxide metabolic process,GO:0006968 cellular defense response,GO:0007264 small GTPase mediated signal transduction,GO:0042554 superoxide anion generation,GO:0042590 antigen processing and present…	GO:0005515 protein binding,GO:0008022 protein C-terminus binding,GO:0009055 electron carrier activity,GO:0048365 Rac GTPase binding	GO:0001669 acrosomal vesicle,GO:0005730 nucleolus,GO:0005737 cytoplasm,GO:0005829 cytosol,GO:0032010 phagolysosome,GO:0043020 NADPH oxidase complex	10.126	11.5602	2281.57	2205.49	2164.55	1916.8	2211.26	3.33999	3.5311	11.1558	11.1069	11.0799	10.9045	11.1107	8.51416	11.1154	2.60128	6.06826	**
H300019067	H300019067	ENSG00000124299	NM_001166057.1	5184	PEPD	peptidase D	GO:0006508 proteolysis,GO:0006520 cellular amino acid metabolic process,GO:0030574 collagen catabolic process	GO:0004177 aminopeptidase activity,GO:0004181 metallocarboxypeptidase activity,GO:0005515 protein binding,GO:0016805 dipeptidase activity,GO:0030145 manganese ion binding	GO:0070062 extracellular exosome	24.4052	15.8927	82.1778	5.32295	60.9003	6.87477	25.9156	4.60912	3.9903	6.36068	2.41223	5.92838	2.78131	4.69575	3.06128	5.6616	2.60032	6.06423	**
H200008840	H200008840	ENSG00000111300	XM_005253938.1	80018	NAA25	N(alpha)-acetyltransferase 25, NatB auxiliary subunit	GO:0017196 N-terminal peptidyl-methionine acetylation	GO:0004596 peptide alpha-N-acetyltransferase activity	GO:0005654 nucleoplasm,GO:0005737 cytoplasm,GO:0005794 Golgi apparatus,GO:0031416 NatB complex	2.89472		21.3361		3.48485		2.99042	1.53342	1.71983e-07	4.41523	1.71983e-07	1.8011	1.71983e-07	1.58035	1.71983e-07	2.59889	2.59889	6.0582	**
H200017994	H200017994	ENSG00000010327	NM_015136.2	23166	STAB1	stabilin 1	GO:0006898 receptor-mediated endocytosis,GO:0006954 inflammatory response,GO:0007155 cell adhesion,GO:0007267 cell-cell signaling,GO:0016525 negative regulation of angiogenesis,GO:0042742 defense response to bacterium,GO:0055114 oxidation-reduction process	GO:0005041 low-density lipoprotein receptor activity,GO:0005044 scavenger receptor activity,GO:0005515 protein binding,GO:0005540 hyaluronic acid binding,GO:0015035 protein disulfide oxidoreductase activity,GO:0030169 low-density lipoprotein particle binding	GO:0005886 plasma membrane,GO:0005887 integral component of plasma membrane,GO:0030666 endocytic vesicle membrane	8.88704	10.4905	62.9775	4.80727	28.9653	6.06468	37.1914	3.1517	3.39102	5.97676	2.26522	4.85625	2.60043	5.2169	2.75222	5.34997	2.59775	6.05341	**
H200003474	H200003474	ENSG00000169504	NM_013943.2	25932	CLIC4	chloride intracellular channel 4	GO:0001525 angiogenesis,GO:0001886 endothelial cell morphogenesis,GO:0006749 glutathione metabolic process,GO:0006821 chloride transport,GO:0006915 apoptotic process,GO:0007035 vacuolar acidification,GO:0009566 fertilization,GO:0030154 cell differentiation,GO:0030216 keratinocyte differentiation,GO:0030336 negative regulation of cell migration,GO:0034765 regulation of ion transmembrane transport,…	GO:0004364 glutathione transferase activity,GO:0005244 voltage-gated ion channel activity,GO:0005254 chloride channel activity,GO:0005515 protein binding	GO:0005622 intracellular,GO:0005737 cytoplasm,GO:0005739 mitochondrion,GO:0005813 centrosome,GO:0005829 cytosol,GO:0005886 plasma membrane,GO:0005902 microvillus,GO:0005911 cell-cell junction,GO:0009986 cell surface,GO:0015629 actin cytoskeleton,GO:0015630 microtubule cytoskeleton,GO:0016363 nuclear matrix,GO:0030496 midbody,GO:0030659 cytoplasmic vesicle membrane,GO:0034707 chloride channel comp…			119.425	123.532	104.845	103.868	227.161	1.71983e-07	1.71983e-07	6.89996	6.94874	6.71212	6.69861	7.82757	4.54912	7.14655	2.59743	6.05207	**
H200000315	H200000315	ENSG00000196839	NM_000022.2	100	ADA	adenosine deaminase	GO:0001666 response to hypoxia,GO:0001821 histamine secretion,GO:0001829 trophectodermal cell differentiation,GO:0001889 liver development,GO:0001890 placenta development,GO:0002314 germinal center B cell differentiation,GO:0002636 positive regulation of germinal center formation,GO:0002686 negative regulation of leukocyte migration,GO:0002906 negative regulation of mature B cell apoptotic proces…	GO:0001883 purine nucleoside binding,GO:0004000 adenosine deaminase activity,GO:0005515 protein binding,GO:0008270 zinc ion binding	GO:0005615 extracellular space,GO:0005737 cytoplasm,GO:0005764 lysosome,GO:0005829 cytosol,GO:0005886 plasma membrane,GO:0009897 external side of plasma membrane,GO:0009986 cell surface,GO:0016020 membrane,GO:0030054 cell junction,GO:0032839 dendrite cytoplasm,GO:0043025 neuronal cell body,GO:0060205 cytoplasmic membrane-bounded vesicle lumen	96.9285	34.2952	36.7777	4.15038	163.482	5.7993	30.0908	6.59885	5.09993	5.20076	2.05324	7.35299	2.53588	4.91125	3.22968	5.82167	2.59198	6.02926	**
opHsV0400001650	opHsV0400001650	ENSG00000230946	-	100421397	HNRNPA1P68	heterogeneous nuclear ribonucleoprotein A1 pseudogene 68	-	-	-		5.32012	62.703	11.2172	75.1433	21.74	60.2408	1.71983e-07	2.41146	5.97046	3.48765	6.23157	4.44228	5.91267	3.44713	6.03823	2.59111	6.02561	**
H200013754	H200013754	ENSG00000105376	NM_003259.3	7087	ICAM5	intercellular adhesion molecule 5	GO:0006909 phagocytosis,GO:0007155 cell adhesion,GO:0016337 single organismal cell-cell adhesion	GO:0005178 integrin binding,GO:0005515 protein binding	GO:0005886 plasma membrane,GO:0005887 integral component of plasma membrane			307.517	30.0036	36.426	30.9645	18.0518	1.71983e-07	1.71983e-07	8.26452	4.90707	5.1869	4.95254	4.17407	3.28654	5.87516	2.58863	6.01526	**
H200014040	H200014040	ENSG00000071246	XM_011536562.1	22846	VASH1	vasohibin 1	GO:0001525 angiogenesis,GO:0001937 negative regulation of endothelial cell proliferation,GO:0007050 cell cycle arrest,GO:0009611 response to wounding,GO:0010596 negative regulation of endothelial cell migration,GO:0016525 negative regulation of angiogenesis,GO:0043537 negative regulation of blood vessel endothelial cell migration,GO:1901491 negative regulation of lymphangiogenesis,GO:2000772 regu…	GO:0005515 protein binding	GO:0005615 extracellular space,GO:0005737 cytoplasm,GO:0005783 endoplasmic reticulum,GO:0045177 apical part of cell	6.3823	5.64653	28.4386	2.54294	13.3467	2.98258	24.4307	2.67408	2.49737	4.82978	1.3465	3.73841	1.57656	4.61062	1.80681	4.39294	2.58613	6.00486	**
H300022273	H300022273	ENSG00000254979	NM_014096.3	29015	SLC43A3	solute carrier family 43 member 3	GO:0008150 biological_process,GO:0055085 transmembrane transport	GO:0003674 molecular_function	GO:0005575 cellular_component,GO:0016021 integral component of membrane	8.86792	7.55418	144.75	12.5354	42.2979	18.561	61.8398	3.1486	2.91728	7.17741	3.64793	5.40251	4.2142	5.95046	3.59314	6.1768	2.58366	5.99459	**
H200000737	H200000737	ENSG00000100221	NM_014876.5	9929	JOSD1	Josephin domain containing 1	GO:0006508 proteolysis	GO:0005515 protein binding,GO:0008242 omega peptidase activity,GO:0036459 thiol-dependent ubiquitinyl hydrolase activity	GO:0005737 cytoplasm,GO:0005886 plasma membrane,GO:0016020 membrane	135.608	179.51	1336.57	713.223	2832.49	543.18	3946.54	7.0833	7.48792	10.3843	9.47821	11.4679	9.08529	11.9464	8.6838	11.2662	2.58238	5.98926	**
CHsGV10000118	CHsGV10000118	ENSG00000177409	XM_006715890.1	219285	SAMD9L	sterile alpha motif domain containing 9-like	GO:0002244 hematopoietic progenitor cell differentiation,GO:0017145 stem cell division,GO:0034058 endosomal vesicle fusion,GO:0035726 common myeloid progenitor cell proliferation,GO:0042176 regulation of protein catabolic process,GO:0048536 spleen development	-	GO:0005769 early endosome			101.067	92.2571	91.0688	56.2252	120.361	1.71983e-07	1.71983e-07	6.65916	6.52759	6.50888	5.81314	6.91123	4.11358	6.69309	2.57951	5.97738	**
H300019036	H300019036	ENSG00000086061	NM_001539.3	3301	DNAJA1	DnaJ heat shock protein family (Hsp40) member A1	GO:0006457 protein folding,GO:0006986 response to unfolded protein,GO:0007283 spermatogenesis,GO:0009408 response to heat,GO:0030317 sperm motility,GO:0030521 androgen receptor signaling pathway,GO:0031397 negative regulation of protein ubiquitination,GO:0042769 DNA damage response, detection of DNA damage,GO:0043065 positive regulation of apoptotic process,GO:0043066 negative regulation of apopt…	GO:0001664 G-protein coupled receptor binding,GO:0005515 protein binding,GO:0005524 ATP binding,GO:0030544 Hsp70 protein binding,GO:0031625 ubiquitin protein ligase binding,GO:0046872 metal ion binding,GO:0050750 low-density lipoprotein particle receptor binding,GO:0051082 unfolded protein binding,GO:0051087 chaperone binding,GO:0055131 C3HC4-type RING finger domain binding	GO:0000151 ubiquitin ligase complex,GO:0005634 nucleus,GO:0005739 mitochondrion,GO:0005829 cytosol,GO:0016020 membrane,GO:0048471 perinuclear region of cytoplasm,GO:0070062 extracellular exosome,GO:0098554 cytoplasmic side of endoplasmic reticulum membrane	340.999	380.72	4664.1	2046.3	3766.9	1224.7	11597.9	8.41362	8.57259	12.1874	10.9988	11.8792	10.2582	13.5016	9.9432	12.5227	2.57951	5.97736	**
H200011257	H200011257	ENSG00000104312	XM_011517357.1	8767	RIPK2	receptor interacting serine/threonine kinase 2	GO:0000187 activation of MAPK activity,GO:0001961 positive regulation of cytokine-mediated signaling pathway,GO:0002224 toll-like receptor signaling pathway,GO:0002250 adaptive immune response,GO:0002755 MyD88-dependent toll-like receptor signaling pathway,GO:0002756 MyD88-independent toll-like receptor signaling pathway,GO:0006915 apoptotic process,GO:0006954 inflammatory response,GO:0007165 sig…	GO:0004674 protein serine/threonine kinase activity,GO:0004715 non-membrane spanning protein tyrosine kinase activity,GO:0004871 signal transducer activity,GO:0005102 receptor binding,GO:0005515 protein binding,GO:0005524 ATP binding,GO:0030274 LIM domain binding,GO:0042803 protein homodimerization activity,GO:0050700 CARD domain binding	GO:0005737 cytoplasm,GO:0005829 cytosol,GO:0005856 cytoskeleton,GO:0031982 vesicle,GO:0043234 protein complex	57.6269	77.1664	696.808	1243.76	3231.3	469.291	4194.41	5.84867	6.2699	9.44462	10.2805	11.6579	8.87434	12.0343	8.47491	11.0456	2.57068	5.94089	**
H300008046	H300008046	ENSG00000164761	NM_002546.3	4982	TNFRSF11B	tumor necrosis factor receptor superfamily member 11b	GO:0001501 skeletal system development,GO:0006954 inflammatory response,GO:0006955 immune response,GO:0007165 signal transduction,GO:0007584 response to nutrient,GO:0030198 extracellular matrix organization,GO:0032026 response to magnesium ion,GO:0032496 response to lipopolysaccharide,GO:0033209 tumor necrosis factor-mediated signaling pathway,GO:0042127 regulation of cell proliferation,GO:004248…	GO:0004872 receptor activity,GO:0005031 tumor necrosis factor-activated receptor activity,GO:0005125 cytokine activity	GO:0005576 extracellular region,GO:0005578 proteinaceous extracellular matrix,GO:0005615 extracellular space,GO:0005886 plasma membrane,GO:0005887 integral component of plasma membrane			20.9186		3.37388		2.96526	1.71983e-07	1.71983e-07	4.38672	1.71983e-07	1.75441	1.71983e-07	1.56816	1.71983e-07	2.56976	2.56976	5.93711	**
H200009652	H200009652	ENSG00000107551	XM_011540255.1	83937	RASSF4	Ras association domain family member 4	GO:0007049 cell cycle,GO:0007165 signal transduction	GO:0005515 protein binding	-	19.0431	9.02236	99.8938	3.56871	21.6229	5.96843	18.5404	4.2512	3.1735	6.64232	1.8354	4.43449	2.57735	4.2126	2.52875	5.09647	2.56772	5.92871	**
H200010448	H200010448	ENSG00000145649	NM_006144.3	3001	GZMA	granzyme A	GO:0006915 apoptotic process,GO:0006955 immune response,GO:0019835 cytolysis,GO:0032078 negative regulation of endodeoxyribonuclease activity,GO:0043065 positive regulation of apoptotic process,GO:0043392 negative regulation of DNA binding,GO:0051354 negative regulation of oxidoreductase activity,GO:0051603 proteolysis involved in cellular protein catabolic process	GO:0004252 serine-type endopeptidase activity,GO:0005515 protein binding,GO:0042803 protein homodimerization activity	GO:0001772 immunological synapse,GO:0005576 extracellular region,GO:0005634 nucleus	236.157	100.226	39.5702	10.0731	736.83	14.668	105.841	7.88361	6.64712	5.30634	3.33243	9.52519	3.8746	6.72575	4.61805	7.18576	2.56771	5.92868	**
H300021745	H300021745	ENSG00000070190	NM_001306151.1	27071	DAPP1	dual adaptor of phosphotyrosine and 3-phosphoinositides	GO:0006470 protein dephosphorylation,GO:0007165 signal transduction	GO:0005515 protein binding,GO:0005543 phospholipid binding,GO:0005547 phosphatidylinositol-3,4,5-trisphosphate binding,GO:0043325 phosphatidylinositol-3,4-bisphosphate binding	GO:0005829 cytosol,GO:0005886 plasma membrane	32.2473	29.0894	642.844	324.729	690.778	112.071	496.213	5.01111	4.86242	9.32833	8.34309	9.43208	6.80826	8.95481	6.67126	9.23841	2.56715	5.92637	**
AHsV10000608	AHsV10000608	ENSG00000140284	NM_001159629.1	11001	SLC27A2	solute carrier family 27 member 2	GO:0001561 fatty acid alpha-oxidation,GO:0001676 long-chain fatty acid metabolic process,GO:0006635 fatty acid beta-oxidation,GO:0006699 bile acid biosynthetic process,GO:0008206 bile acid metabolic process,GO:0042760 very long-chain fatty acid catabolic process,GO:0044255 cellular lipid metabolic process,GO:0044281 small molecule metabolic process,GO:0044539 long-chain fatty acid import,GO:00970…	GO:0004467 long-chain fatty acid-CoA ligase activity,GO:0005102 receptor binding,GO:0005524 ATP binding,GO:0015245 fatty acid transporter activity,GO:0019899 enzyme binding,GO:0031957 very long-chain fatty acid-CoA ligase activity,GO:0050197 phytanate-CoA ligase activity,GO:0070251 pristanate-CoA ligase activity	GO:0005739 mitochondrion,GO:0005778 peroxisomal membrane,GO:0005779 integral component of peroxisomal membrane,GO:0005788 endoplasmic reticulum lumen,GO:0005789 endoplasmic reticulum membrane,GO:0030176 integral component of endoplasmic reticulum membrane,GO:0070062 extracellular exosome	4.74484		8.82442		12.2426		1.92444	2.24636	1.71983e-07	3.1415	1.71983e-07	3.61383	1.71983e-07	0.944441	1.71983e-07	2.56659	2.56659	5.92408	**
H200011000	H200011000	ENSG00000171049	NM_001005738.1	2358	FPR2	formyl peptide receptor 2	GO:0006928 movement of cell or subcellular component,GO:0006935 chemotaxis,GO:0006954 inflammatory response,GO:0007155 cell adhesion,GO:0007186 G-protein coupled receptor signaling pathway	GO:0004930 G-protein coupled receptor activity,GO:0004982 N-formyl peptide receptor activity	GO:0005886 plasma membrane,GO:0016021 integral component of membrane	138.361	206.235	6647.97	3994.46	9664.94	4313.58	11457.7	7.11229	7.68815	12.6987	11.9638	13.2385	12.0747	13.484	10.5755	13.1404	2.56489	5.91709	**
H300002388	H300002388	ENSG00000213568	-	100131130	HNRNPA1P13	heterogeneous nuclear ribonucleoprotein A1 pseudogene 13	-	-	-	7.457	4.44401	69.0309	16.1999	78.9361	29.073	79.5318	2.8986	2.15186	6.10917	4.01791	6.30261	4.86161	6.31346	3.67713	6.24175	2.56462	5.916	**
H300019214	H300019214	ENSG00000100997	NM_001042472.2	26090	ABHD12	abhydrolase domain containing 12	GO:0006660 phosphatidylserine catabolic process,GO:0007596 blood coagulation,GO:0007628 adult walking behavior,GO:0010996 response to auditory stimulus,GO:0030168 platelet activation,GO:0046464 acylglycerol catabolic process	GO:0047372 acylglycerol lipase activity	GO:0005886 plasma membrane,GO:0016021 integral component of membrane,GO:0032281 AMPA glutamate receptor complex	2.88115	3.02811	64.1381	10.7855	50.502	14.4929	30.2523	1.52665	1.59842	6.00311	3.43102	5.65827	3.85727	4.91897	2.96224	5.52678	2.56455	5.91569	**
AHsV10001453	AHsV10001453	ENSG00000099250	XM_011519756.1	8829	NRP1	neuropilin 1	GO:0001525 angiogenesis,GO:0001569 patterning of blood vessels,GO:0001764 neuron migration,GO:0001938 positive regulation of endothelial cell proliferation,GO:0002040 sprouting angiogenesis,GO:0002042 cell migration involved in sprouting angiogenesis,GO:0007165 signal transduction,GO:0007267 cell-cell signaling,GO:0007411 axon guidance,GO:0007413 axonal fasciculation,GO:0009611 response to woundi…	GO:0005021 vascular endothelial growth factor-activated receptor activity,GO:0005515 protein binding,GO:0008201 heparin binding,GO:0015026 coreceptor activity,GO:0017154 semaphorin receptor activity,GO:0019838 growth factor binding,GO:0019955 cytokine binding,GO:0038085 vascular endothelial growth factor binding,GO:0046872 metal ion binding	GO:0002116 semaphorin receptor complex,GO:0005615 extracellular space,GO:0005769 early endosome,GO:0005829 cytosol,GO:0005883 neurofilament,GO:0005886 plasma membrane,GO:0005925 focal adhesion,GO:0009986 cell surface,GO:0016021 integral component of membrane,GO:0030424 axon,GO:0030426 growth cone,GO:0031410 cytoplasmic vesicle,GO:0043025 neuronal cell body,GO:0043235 receptor complex,GO:0097443 s…			26.898		3.96848		1.93458	1.71983e-07	1.71983e-07	4.74943	1.71983e-07	1.98859	1.71983e-07	0.952019	1.71983e-07	2.56334	2.56334	5.91076	**
H200006108	H200006108	-	NM_021979.3	3306	HSPA2	heat shock protein family A (Hsp70) member 2	GO:0006986 response to unfolded protein,GO:0007140 male meiosis,GO:0007141 male meiosis I,GO:0007283 spermatogenesis,GO:0007286 spermatid development,GO:0009408 response to heat,GO:0009409 response to cold,GO:0031662 positive regulation of cyclin-dependent protein serine/threonine kinase activity involved in G2/M transition of mitotic cell cycle,GO:0042026 protein refolding,GO:0070194 synaptonema…	GO:0005515 protein binding,GO:0005524 ATP binding,GO:0019899 enzyme binding,GO:0051082 unfolded protein binding,GO:0051861 glycolipid binding	GO:0000795 synaptonemal complex,GO:0001673 male germ cell nucleus,GO:0005634 nucleus,GO:0005739 mitochondrion,GO:0005829 cytosol,GO:0009986 cell surface,GO:0016020 membrane,GO:0036128 CatSper complex,GO:0043209 myelin sheath,GO:0070062 extracellular exosome,GO:0072562 blood microparticle,GO:0072687 meiotic spindle	7.63451	13.4425	108.045	6.71139	8.89676	5.32604	103.087	2.93254	3.74873	6.75549	2.74661	3.15328	2.41306	6.68772	2.96947	5.53216	2.5627	5.90811	**
H300020231	H300020231	ENSG00000196352	NR_125349.1	1604	CD55	CD55 molecule (Cromer blood group)	GO:0006888 ER to Golgi vesicle-mediated transport,GO:0006958 complement activation, classical pathway,GO:0007204 positive regulation of cytosolic calcium ion concentration,GO:0018279 protein N-linked glycosylation via asparagine,GO:0030449 regulation of complement activation,GO:0031664 regulation of lipopolysaccharide-mediated signaling pathway,GO:0035743 CD4-positive, alpha-beta T cell cytokine …	GO:0001618 virus receptor activity,GO:0005515 protein binding,GO:0008289 lipid binding	GO:0000139 Golgi membrane,GO:0005576 extracellular region,GO:0005829 cytosol,GO:0005886 plasma membrane,GO:0005887 integral component of plasma membrane,GO:0009986 cell surface,GO:0030133 transport vesicle,GO:0031225 anchored component of membrane,GO:0033116 endoplasmic reticulum-Golgi intermediate compartment membrane,GO:0045121 membrane raft,GO:0070062 extracellular exosome	32.4551	117.039	1421.84	1725.49	5069.17	1011.72	5753.53	5.02037	6.87085	10.4735	10.7528	12.3075	9.98259	12.4902	9.20208	11.7571	2.55503	5.87678	**
H300010220	H300010220	ENSG00000115738	NM_002166.4	3398	ID2	inhibitor of DNA binding 2, dominant negative helix-loop-helix protein	GO:0000122 negative regulation of transcription from RNA polymerase II promoter,GO:0001656 metanephros development,GO:0001779 natural killer cell differentiation,GO:0003149 membranous septum morphogenesis,GO:0003166 bundle of His development,GO:0006351 transcription, DNA-templated,GO:0007275 multicellular organismal development,GO:0010628 positive regulation of gene expression,GO:0010629 negative…	GO:0005515 protein binding,GO:0044325 ion channel binding,GO:0046983 protein dimerization activity	GO:0005634 nucleus,GO:0005654 nucleoplasm,GO:0005737 cytoplasm,GO:0005813 centrosome,GO:0005829 cytosol,GO:0043234 protein complex	79.975	151.897	2916.63	384.051	1432.78	274.558	777.297	6.32148	7.24695	11.5101	8.58516	10.4846	8.10097	9.60232	7.97769	10.5323	2.55465	5.87524	**
H200017355	H200017355	ENSG00000123240	XM_005252338.2	10133	OPTN	optineurin	GO:0000042 protein targeting to Golgi,GO:0000086 G2/M transition of mitotic cell cycle,GO:0000278 mitotic cell cycle,GO:0001920 negative regulation of receptor recycling,GO:0007030 Golgi organization,GO:0007165 signal transduction,GO:0008219 cell death,GO:0016236 macroautophagy,GO:0043001 Golgi to plasma membrane protein transport,GO:0043122 regulation of I-kappaB kinase/NF-kappaB signaling,GO:00…	GO:0005515 protein binding,GO:0008022 protein C-terminus binding,GO:0017137 Rab GTPase binding,GO:0030674 protein binding, bridging,GO:0031593 polyubiquitin binding,GO:0042802 identical protein binding,GO:0070530 K63-linked polyubiquitin binding	GO:0000139 Golgi membrane,GO:0005634 nucleus,GO:0005654 nucleoplasm,GO:0005737 cytoplasm,GO:0005776 autophagosome,GO:0005794 Golgi apparatus,GO:0005802 trans-Golgi network,GO:0005829 cytosol,GO:0016023 cytoplasmic, membrane-bounded vesicle,GO:0048471 perinuclear region of cytoplasm,GO:0055037 recycling endosome	6.40665	4.24899	38.4401	5.6048	44.1205	9.94601	28.1364	2.67957	2.08712	5.26454	2.48666	5.46338	3.31412	4.81437	2.6293	5.18076	2.55146	5.86227	**
H300010002	H300010002	ENSG00000163682	NM_000661.4	6133	RPL9	ribosomal protein L9	GO:0000184 nuclear-transcribed mRNA catabolic process, nonsense-mediated decay,GO:0001887 selenium compound metabolic process,GO:0002181 cytoplasmic translation,GO:0006412 translation,GO:0006413 translational initiation,GO:0006414 translational elongation,GO:0006415 translational termination,GO:0006614 SRP-dependent cotranslational protein targeting to membrane,GO:0010467 gene expression,GO:00160…	GO:0003723 RNA binding,GO:0003735 structural constituent of ribosome,GO:0005515 protein binding,GO:0019843 rRNA binding	GO:0005634 nucleus,GO:0005730 nucleolus,GO:0005737 cytoplasm,GO:0005829 cytosol,GO:0005840 ribosome,GO:0005925 focal adhesion,GO:0016020 membrane,GO:0022625 cytosolic large ribosomal subunit	6.01372	3.24714	270.586	673.809	1677.77	1195.02	1156.48	2.58826	1.69917	8.07995	9.3962	10.7123	10.2228	10.1755	7.10606	9.65594	2.54987	5.85583	**
H300006196	H300006196	ENSG00000178573	NM_001031804.2	4094	MAF	v-maf avian musculoaponeurotic fibrosarcoma oncogene homolog	GO:0000122 negative regulation of transcription from RNA polymerase II promoter,GO:0001816 cytokine production,GO:0006357 regulation of transcription from RNA polymerase II promoter,GO:0006366 transcription from RNA polymerase II promoter,GO:0032330 regulation of chondrocyte differentiation,GO:0045944 positive regulation of transcription from RNA polymerase II promoter,GO:0048468 cell development…	GO:0001228 transcriptional activator activity, RNA polymerase II transcription regulatory region sequence-specific binding,GO:0005515 protein binding,GO:0043565 sequence-specific DNA binding	GO:0000785 chromatin,GO:0005634 nucleus,GO:0005737 cytoplasm	45.2169	23.9911	57.1065	2.567	54.5609	5.51054	21.8475	5.49879	4.58442	5.83558	1.36009	5.7698	2.46219	4.4494	2.80224	5.35159	2.54936	5.85373	**
H300018766	H300018766	ENSG00000105854	XM_011516333.1	5445	PON2	paraoxonase 2	GO:0006979 response to oxidative stress,GO:0009636 response to toxic substance,GO:0019439 aromatic compound catabolic process	GO:0004064 arylesterase activity,GO:0042802 identical protein binding,GO:0046872 metal ion binding	GO:0005576 extracellular region,GO:0005634 nucleus,GO:0005739 mitochondrion,GO:0005764 lysosome,GO:0005886 plasma membrane	3.30679		7.75767		8.9086	1.878	5.3466	1.72543	1.71983e-07	2.95562	1.71983e-07	3.1552	0.909196	2.41862	0.303066	2.84315	2.54008	5.81622	**
H200005882	H200005882	ENSG00000103876	NM_000137.2	2184	FAH	fumarylacetoacetate hydrolase (fumarylacetoacetase)	GO:0006527 arginine catabolic process,GO:0006559 L-phenylalanine catabolic process,GO:0006572 tyrosine catabolic process,GO:0034641 cellular nitrogen compound metabolic process,GO:0044281 small molecule metabolic process	GO:0004334 fumarylacetoacetase activity,GO:0005515 protein binding,GO:0046872 metal ion binding	GO:0005829 cytosol,GO:0070062 extracellular exosome			10.6249		8.314	1.8823	4.17358	1.71983e-07	1.71983e-07	3.40938	1.71983e-07	3.05554	0.912497	2.06128	0.304166	2.84207	2.5379	5.80744	**
H200007996	H200007996	ENSG00000089876	NM_018180.2	55760	DHX32	DEAH-box helicase 32 (putative)	GO:0006396 RNA processing	GO:0004004 ATP-dependent RNA helicase activity,GO:0005515 protein binding,GO:0005524 ATP binding,GO:0044822 poly(A) RNA binding	GO:0005681 spliceosomal complex,GO:0005739 mitochondrion			14.9468		4.9283	3.34934	8.8646	1.71983e-07	1.71983e-07	3.90176	1.71983e-07	2.30109	1.74388	3.14806	0.581293	3.11697	2.53568	5.79849	**
H200006396	H200006396	ENSG00000115956	NM_002664.2	5341	PLEK	pleckstrin	GO:0002244 hematopoietic progenitor cell differentiation,GO:0002576 platelet degranulation,GO:0006904 vesicle docking involved in exocytosis,GO:0007229 integrin-mediated signaling pathway,GO:0007596 blood coagulation,GO:0010572 positive regulation of platelet activation,GO:0010920 negative regulation of inositol phosphate biosynthetic process,GO:0010925 positive regulation of inositol-polyphospha…	GO:0005080 protein kinase C binding,GO:0005515 protein binding,GO:0042803 protein homodimerization activity,GO:0043325 phosphatidylinositol-3,4-bisphosphate binding	GO:0005576 extracellular region,GO:0005737 cytoplasm,GO:0005829 cytosol,GO:0016020 membrane,GO:0032587 ruffle membrane	490.093	1057.86	22614.8	14655	30105.2	8889.17	39398.8	8.93691	10.0469	14.465	13.8391	14.8777	13.1178	15.2659	12.3346	14.8695	2.5349	5.79538	**
opHsV0400001010	opHsV0400001010	ENSG00000177721	NM_001014279.2	389289	ANXA2R	annexin A2 receptor	-	GO:0004872 receptor activity	-	15.2803	10.499	31.6791	27.0318	244.576	11.771	83.8514	3.9336	3.39218	4.98546	4.75659	7.93414	3.55716	6.38976	3.90198	6.43645	2.53448	5.79366	**
H200000910	H200000910	ENSG00000108107	NM_000991.4	6158	RPL28	ribosomal protein L28	GO:0000184 nuclear-transcribed mRNA catabolic process, nonsense-mediated decay,GO:0001887 selenium compound metabolic process,GO:0006412 translation,GO:0006413 translational initiation,GO:0006414 translational elongation,GO:0006415 translational termination,GO:0006614 SRP-dependent cotranslational protein targeting to membrane,GO:0010467 gene expression,GO:0016032 viral process,GO:0016259 selenoc…	GO:0003723 RNA binding,GO:0003735 structural constituent of ribosome,GO:0005515 protein binding,GO:0044822 poly(A) RNA binding	GO:0005737 cytoplasm,GO:0005829 cytosol,GO:0016020 membrane,GO:0022625 cytosolic large ribosomal subunit,GO:0030425 dendrite,GO:0036464 cytoplasmic ribonucleoprotein granule,GO:0044297 cell body,GO:0070062 extracellular exosome	2.8756		35.3838	8.18253	13.9187	8.05819	25.7824	1.52386	1.71983e-07	5.14502	3.03255	3.79895	3.01046	4.68831	2.01433	4.54409	2.52976	5.77476	**
H200006334	H200006334	-	NM_002167.4	3399	ID3	inhibitor of DNA binding 3, dominant negative helix-loop-helix protein	GO:0000122 negative regulation of transcription from RNA polymerase II promoter,GO:0001656 metanephros development,GO:0006275 regulation of DNA replication,GO:0006351 transcription, DNA-templated,GO:0007275 multicellular organismal development,GO:0007417 central nervous system development,GO:0007507 heart development,GO:0007517 muscle organ development,GO:0007623 circadian rhythm,GO:0009611 respo…	GO:0003700 transcription factor activity, sequence-specific DNA binding,GO:0003714 transcription corepressor activity,GO:0005515 protein binding,GO:0008134 transcription factor binding,GO:0019904 protein domain specific binding,GO:0046983 protein dimerization activity	GO:0005634 nucleus,GO:0005654 nucleoplasm,GO:0005737 cytoplasm,GO:0015630 microtubule cytoskeleton	129.37	124.486	960.193	54.9107	525.344	40.9472	106.773	7.01536	6.95984	9.90718	5.77901	9.03712	5.35569	6.73841	6.03152	8.5609	2.52939	5.77326	**
H300008461	H300008461	ENSG00000181778	XM_011518330.1	169693	TMEM252	transmembrane protein 252	-	-	GO:0016021 integral component of membrane	9.72196	5.42751	14.2637	2.13214	31.8522	3.69868	18.0518	3.28125	2.44029	3.83428	1.0923	4.99332	1.88701	4.17407	1.80653	4.33389	2.52736	5.76514	**
opHsV0400001480	opHsV0400001480	ENSG00000230207	-	158345	RPL4P5	ribosomal protein L4 pseudogene 5	-	-	-	47.138	30.7173	393.546	169.883	1099.22	226.398	522.466	5.55882	4.94098	8.62039	7.4084	10.1023	7.82272	9.02919	6.72403	9.25062	2.52658	5.76206	**
H300007710	H300007710	ENSG00000235282	-	391012	DYNLL1P3	dynein, light chain, LC8-type 1 pseudogene 3	-	-	-			6.61483	2.83842	21.0283	5.4311	21.1792	1.71983e-07	1.71983e-07	2.7257	1.50509	4.39426	2.44125	4.40457	1.31544	3.84151	2.52607	5.76	**
opHsV0400000200	opHsV0400000200	ENSG00000130164	NM_001195800.1	3949	LDLR	low density lipoprotein receptor	GO:0001523 retinoid metabolic process,GO:0006629 lipid metabolic process,GO:0006766 vitamin metabolic process,GO:0006775 fat-soluble vitamin metabolic process,GO:0006897 endocytosis,GO:0006898 receptor-mediated endocytosis,GO:0007603 phototransduction, visible light,GO:0008203 cholesterol metabolic process,GO:0010867 positive regulation of triglyceride biosynthetic process,GO:0010899 regulation o…	GO:0001618 virus receptor activity,GO:0001948 glycoprotein binding,GO:0002020 protease binding,GO:0004872 receptor activity,GO:0005041 low-density lipoprotein receptor activity,GO:0005509 calcium ion binding,GO:0005515 protein binding,GO:0030169 low-density lipoprotein particle binding,GO:0030229 very-low-density lipoprotein particle receptor activity,GO:0032050 clathrin heavy chain binding,GO:00…	GO:0005764 lysosome,GO:0005769 early endosome,GO:0005770 late endosome,GO:0005794 Golgi apparatus,GO:0005886 plasma membrane,GO:0005887 integral component of plasma membrane,GO:0005905 coated pit,GO:0009897 external side of plasma membrane,GO:0009986 cell surface,GO:0010008 endosome membrane,GO:0016020 membrane,GO:0016323 basolateral plasma membrane,GO:0030669 clathrin-coated endocytic vesicle me…			43.818	12.4737	21.6348	6.87108	17.1191	1.71983e-07	1.71983e-07	5.45345	3.64082	4.43528	2.78054	4.09753	2.14045	4.66209	2.52164	5.74233	**
AHsV10001185	AHsV10001185	ENSG00000125743	NM_177542.2	6633	SNRPD2	small nuclear ribonucleoprotein D2 polypeptide	GO:0000245 spliceosomal complex assembly,GO:0000387 spliceosomal snRNP assembly,GO:0000398 mRNA splicing, via spliceosome,GO:0008380 RNA splicing,GO:0010467 gene expression,GO:0034660 ncRNA metabolic process	GO:0005515 protein binding,GO:0044822 poly(A) RNA binding	GO:0005654 nucleoplasm,GO:0005681 spliceosomal complex,GO:0005682 U5 snRNP,GO:0005685 U1 snRNP,GO:0005686 U2 snRNP,GO:0005687 U4 snRNP,GO:0005689 U12-type spliceosomal complex,GO:0005829 cytosol,GO:0030532 small nuclear ribonucleoprotein complex,GO:0034709 methylosome,GO:0034715 pICln-Sm protein complex,GO:0034719 SMN-Sm protein complex,GO:0046540 U4/U6 x U5 tri-snRNP complex,GO:0070062 extracell…			5.97287		2.77063		11.3418	1.71983e-07	1.71983e-07	2.57843	1.71983e-07	1.47022	1.71983e-07	3.50358	1.71983e-07	2.51741	2.51741	5.72552	**
AHsV10001042	AHsV10001042	ENSG00000184060	XM_011524994.1	55803	ADAP2	ArfGAP with dual PH domains 2	GO:0007507 heart development,GO:0043547 positive regulation of GTPase activity	GO:0005096 GTPase activator activity,GO:0005515 protein binding,GO:0005546 phosphatidylinositol-4,5-bisphosphate binding,GO:0005547 phosphatidylinositol-3,4,5-trisphosphate binding,GO:0030674 protein binding, bridging,GO:0043325 phosphatidylinositol-3,4-bisphosphate binding,GO:0043533 inositol 1,3,4,5 tetrakisphosphate binding,GO:0046872 metal ion binding	GO:0005737 cytoplasm,GO:0005740 mitochondrial envelope,GO:0005886 plasma membrane			15.0297	2.48311	9.51185		3.25797	1.71983e-07	1.71983e-07	3.90974	1.31215	3.24973	1.71983e-07	1.70397	0.437383	2.95448	2.5171	5.72429	**
CHsGV10000886	CHsGV10000886	ENSG00000137288	NM_032340.3	84300	UQCC2	ubiquinol-cytochrome c reductase complex assembly factor 2	GO:0002082 regulation of oxidative phosphorylation,GO:0034551 mitochondrial respiratory chain complex III assembly,GO:0050796 regulation of insulin secretion,GO:0070131 positive regulation of mitochondrial translation,GO:1903364 positive regulation of cellular protein catabolic process,GO:2001014 regulation of skeletal muscle cell differentiation	GO:0005515 protein binding	GO:0005634 nucleus,GO:0005739 mitochondrion,GO:0005743 mitochondrial inner membrane,GO:0005758 mitochondrial intermembrane space,GO:0005759 mitochondrial matrix,GO:0042645 mitochondrial nucleoid	83.2934	29.5812	8.08832		48.0545		14.2491	6.38013	4.88661	3.01584	1.71983e-07	5.5866	1.71983e-07	3.8328	1.62887	4.14508	2.51621	5.72078	**
H200000580	H200000580	ENSG00000078401	NM_001168319.1	1906	EDN1	endothelin 1	GO:0000122 negative regulation of transcription from RNA polymerase II promoter,GO:0001516 prostaglandin biosynthetic process,GO:0001569 patterning of blood vessels,GO:0001701 in utero embryonic development,GO:0001821 histamine secretion,GO:0003100 regulation of systemic arterial blood pressure by endothelin,GO:0006885 regulation of pH,GO:0007166 cell surface receptor signaling pathway,GO:0007186…	GO:0005125 cytokine activity,GO:0005179 hormone activity,GO:0005515 protein binding,GO:0031707 endothelin A receptor binding,GO:0031708 endothelin B receptor binding	GO:0005576 extracellular region,GO:0005615 extracellular space,GO:0005737 cytoplasm,GO:0005829 cytosol,GO:0033093 Weibel-Palade body,GO:0045178 basal part of cell,GO:0048237 rough endoplasmic reticulum lumen	6.43101	6.48872	44.7888	20.1284	81.1477	13.3124	88.5697	2.68505	2.69794	5.48507	4.33116	6.34248	3.73469	6.46874	3.58793	6.09876	2.51083	5.69949	**
AHsV10003497	AHsV10003497	ENSG00000122986	XM_011538848.1	84329	HVCN1	hydrogen voltage gated channel 1	GO:0007338 single fertilization,GO:0009268 response to pH,GO:0010043 response to zinc ion,GO:0015992 proton transport,GO:0032504 multicellular organism reproduction,GO:0034220 ion transmembrane transport,GO:0034765 regulation of ion transmembrane transport,GO:0035036 sperm-egg recognition,GO:0071294 cellular response to zinc ion,GO:0071467 cellular response to pH	GO:0022843 voltage-gated cation channel activity,GO:0030171 voltage-gated proton channel activity	GO:0005886 plasma membrane,GO:0005887 integral component of plasma membrane,GO:0016021 integral component of membrane	4.11456		218.021	102.908	91.2971	160.518	152.758	2.04074	1.71983e-07	7.76832	6.68521	6.5125	7.32659	7.25511	4.6706	7.17864	2.50804	5.68848	**
CHsGV10001545	CHsGV10001545	ENSG00000101347	NM_015474.3	25939	SAMHD1	SAM domain and HD domain 1	GO:0006203 dGTP catabolic process,GO:0006955 immune response,GO:0019221 cytokine-mediated signaling pathway,GO:0045088 regulation of innate immune response,GO:0046061 dATP catabolic process,GO:0051289 protein homotetramerization,GO:0051607 defense response to virus,GO:0060337 type I interferon signaling pathway	GO:0003676 nucleic acid binding,GO:0003723 RNA binding,GO:0005515 protein binding,GO:0008270 zinc ion binding,GO:0008832 dGTPase activity,GO:0032567 dGTP binding	GO:0005622 intracellular,GO:0005634 nucleus,GO:0005654 nucleoplasm,GO:0005886 plasma membrane	15.9245	15.0463	229.189	99.0408	195.201	42.832	262.302	3.99317	3.91134	7.84039	6.62995	7.60881	5.42062	8.03509	5.32064	7.8281	2.50746	5.6862	**
AHsV10003310	AHsV10003310	-	-	-	-	-	-	-	-	96.3364	88.4215	1725.84	80.7596	77.2739	105.425	1036.82	6.59001	6.46633	10.7531	6.33556	6.27191	6.72007	10.018	6.50732	9.01432	2.507	5.68435	**
CHsGV10000301	CHsGV10000301	ENSG00000144426	NM_001114132.1	65065	NBEAL1	neurobeachin like 1	-	GO:0005543 phospholipid binding	GO:0012505 endomembrane system,GO:0019898 extrinsic component of membrane			8.51312		2.6586		8.0742	1.71983e-07	1.71983e-07	3.08969	1.71983e-07	1.41067	1.71983e-07	3.01332	1.71983e-07	2.50456	2.50456	5.67476	**
H200002610	H200002610	ENSG00000125454	XM_011525098.1	60386	SLC25A19	solute carrier family 25 member 19	GO:0002230 positive regulation of defense response to virus by host,GO:0006412 translation,GO:0030302 deoxynucleotide transport,GO:0055085 transmembrane transport,GO:0098792 xenophagy	GO:0003735 structural constituent of ribosome,GO:0030233 deoxynucleotide transmembrane transporter activity	GO:0005634 nucleus,GO:0005743 mitochondrial inner membrane,GO:0016021 integral component of membrane	10.5624	11.5843	63.2497	4.9948	25.0894	6.32576	42.0269	3.40087	3.53409	5.98299	2.32043	4.64901	2.66124	5.39324	2.83859	5.34175	2.50316	5.66925	**
H200013149	H200013149	ENSG00000123600	NM_024770.3	79828	METTL8	methyltransferase like 8	GO:0032259 methylation	GO:0008168 methyltransferase activity	GO:0005634 nucleus,GO:0005737 cytoplasm	6.81594		5.90553		10.8099		2.82083	2.76891	1.71983e-07	2.56207	1.71983e-07	3.43428	1.71983e-07	1.49612	1.71983e-07	2.49749	2.49749	5.64701	**
H200005659	H200005659	ENSG00000102393	NM_000169.2	2717	GLA	galactosidase alpha	GO:0006665 sphingolipid metabolic process,GO:0006687 glycosphingolipid metabolic process,GO:0009311 oligosaccharide metabolic process,GO:0044281 small molecule metabolic process,GO:0045019 negative regulation of nitric oxide biosynthetic process,GO:0046477 glycosylceramide catabolic process,GO:0046479 glycosphingolipid catabolic process,GO:0051001 negative regulation of nitric-oxide synthase acti…	GO:0003824 catalytic activity,GO:0004557 alpha-galactosidase activity,GO:0005102 receptor binding,GO:0005515 protein binding,GO:0016787 hydrolase activity,GO:0016936 galactoside binding,GO:0042803 protein homodimerization activity,GO:0052692 raffinose alpha-galactosidase activity	GO:0005576 extracellular region,GO:0005737 cytoplasm,GO:0005764 lysosome,GO:0005794 Golgi apparatus,GO:0043202 lysosomal lumen,GO:0070062 extracellular exosome	183.936	450.438	2211.47	463.045	2194.39	554.088	4281.77	7.52306	8.81519	11.1108	8.85501	11.0996	9.11397	12.064	8.92806	11.4248	2.49674	5.64408	**
H200006097	H200006097	ENSG00000125968	NM_181353.2	3397	ID1	inhibitor of DNA binding 1, dominant negative helix-loop-helix protein	GO:0000122 negative regulation of transcription from RNA polymerase II promoter,GO:0001525 angiogenesis,GO:0001886 endothelial cell morphogenesis,GO:0006351 transcription, DNA-templated,GO:0007179 transforming growth factor beta receptor signaling pathway,GO:0007420 brain development,GO:0007507 heart development,GO:0007623 circadian rhythm,GO:0010621 negative regulation of transcription by transc…	GO:0003700 transcription factor activity, sequence-specific DNA binding,GO:0005515 protein binding,GO:0008022 protein C-terminus binding,GO:0008134 transcription factor binding,GO:0042803 protein homodimerization activity,GO:0047485 protein N-terminus binding,GO:0070628 proteasome binding	GO:0005634 nucleus,GO:0005654 nucleoplasm,GO:0005794 Golgi apparatus,GO:0005813 centrosome	47.0778	52.2243	93.835	18.5136	563.555	17.6553	58.028	5.55698	5.70665	6.55205	4.21051	9.13841	4.14203	5.85868	4.68639	7.18305	2.49665	5.64375	**
H200008517	H200008517	ENSG00000128272	NM_001675.4	468	ATF4	activating transcription factor 4	GO:0006094 gluconeogenesis,GO:0006355 regulation of transcription, DNA-templated,GO:0006366 transcription from RNA polymerase II promoter,GO:0006520 cellular amino acid metabolic process,GO:0007214 gamma-aminobutyric acid signaling pathway,GO:0010575 positive regulation of vascular endothelial growth factor production,GO:0010628 positive regulation of gene expression,GO:0030968 endoplasmic reticu…	GO:0000977 RNA polymerase II regulatory region sequence-specific DNA binding,GO:0000978 RNA polymerase II core promoter proximal region sequence-specific DNA binding,GO:0000981 RNA polymerase II transcription factor activity, sequence-specific DNA binding,GO:0001046 core promoter sequence-specific DNA binding,GO:0001076 transcription factor activity, RNA polymerase II transcription factor binding…	GO:0005634 nucleus,GO:0005654 nucleoplasm,GO:0005737 cytoplasm,GO:0005815 microtubule organizing center,GO:0032590 dendrite membrane,GO:0034399 nuclear periphery,GO:0043005 neuron projection,GO:1990037 Lewy body core,GO:1990589 ATF4-CREB1 transcription factor complex,GO:1990590 ATF1-ATF4 transcription factor complex,GO:1990617 CHOP-ATF4 complex	113.238	184.824	2625.02	806.342	1835.95	928.089	5141.76	6.82322	7.53001	11.3581	9.65525	10.8423	9.85812	12.328	9.01446	11.5095	2.49503	5.63741	**
AHsV10002564	AHsV10002564	ENSG00000121900	NM_033504.2	113452	TMEM54	transmembrane protein 54	GO:0008150 biological_process	GO:0003674 molecular_function	GO:0005575 cellular_component,GO:0016021 integral component of membrane	5.38066	7.39168	44.2761	2.96115	4.21196	4.07118	85.4483	2.42778	2.8859	5.46846	1.56616	2.07449	2.02545	6.41698	2.15917	4.65331	2.49414	5.63393	**
H300018822	H300018822	ENSG00000109861	NM_001814.5	1075	CTSC	cathepsin C	GO:0001913 T cell mediated cytotoxicity,GO:0006508 proteolysis,GO:0006888 ER to Golgi vesicle-mediated transport,GO:0006915 apoptotic process,GO:0006955 immune response,GO:0007568 aging,GO:0010033 response to organic substance,GO:0018279 protein N-linked glycosylation via asparagine,GO:0043687 post-translational protein modification,GO:0044267 cellular protein metabolic process,GO:0048208 COPII v…	GO:0004197 cysteine-type endopeptidase activity,GO:0004252 serine-type endopeptidase activity,GO:0005515 protein binding,GO:0008234 cysteine-type peptidase activity,GO:0016505 peptidase activator activity involved in apoptotic process,GO:0019902 phosphatase binding,GO:0031404 chloride ion binding,GO:0042802 identical protein binding,GO:0043621 protein self-association,GO:0051087 chaperone binding	GO:0000139 Golgi membrane,GO:0005615 extracellular space,GO:0005764 lysosome,GO:0005788 endoplasmic reticulum lumen,GO:0016020 membrane,GO:0030134 ER to Golgi transport vesicle,GO:0033116 endoplasmic reticulum-Golgi intermediate compartment membrane,GO:0070062 extracellular exosome	8.28946	15.7288	618.422	350.132	1038.79	368.264	562.019	3.05128	3.97534	9.27245	8.45176	10.0207	8.52459	9.13447	6.9839	9.47587	2.49197	5.62547	**
H300001138	H300001138	ENSG00000090861	XR_933220.1	16	AARS	alanyl-tRNA synthetase	GO:0001942 hair follicle development,GO:0006400 tRNA modification,GO:0006418 tRNA aminoacylation for protein translation,GO:0006419 alanyl-tRNA aminoacylation,GO:0006450 regulation of translational fidelity,GO:0006457 protein folding,GO:0008033 tRNA processing,GO:0010467 gene expression,GO:0021680 cerebellar Purkinje cell layer development,GO:0030968 endoplasmic reticulum unfolded protein respons…	GO:0000049 tRNA binding,GO:0002161 aminoacyl-tRNA editing activity,GO:0004813 alanine-tRNA ligase activity,GO:0005524 ATP binding,GO:0016597 amino acid binding,GO:0046872 metal ion binding	GO:0005737 cytoplasm,GO:0005739 mitochondrion,GO:0005829 cytosol,GO:0016020 membrane,GO:0070062 extracellular exosome	89.0345	34.0719	87.5111	4.80419	71.7134	7.06215	32.769	6.47629	5.09051	6.45139	2.26429	6.16417	2.82011	5.03426	3.39164	5.88327	2.49164	5.62416	**
DHsGV10004334	DHsGV10004334	-	-	-	-	-	-	-	-		3.16801	20.2203	3.83704	31.3578	6.32576	21.4659	1.71983e-07	1.66358	4.33773	1.94	4.97075	2.66124	4.42398	2.08827	4.57749	2.48922	5.61473	**
H200004941	H200004941	ENSG00000110031	XM_006718750.1	9404	LPXN	leupaxin	GO:0006351 transcription, DNA-templated,GO:0006355 regulation of transcription, DNA-templated,GO:0006461 protein complex assembly,GO:0007155 cell adhesion,GO:0007162 negative regulation of cell adhesion,GO:0007165 signal transduction,GO:0033628 regulation of cell adhesion mediated by integrin,GO:0050859 negative regulation of B cell receptor signaling pathway	GO:0003712 transcription cofactor activity,GO:0005515 protein binding,GO:0008270 zinc ion binding	GO:0002102 podosome,GO:0005634 nucleus,GO:0005737 cytoplasm,GO:0005886 plasma membrane,GO:0005925 focal adhesion,GO:0016020 membrane,GO:0042995 cell projection,GO:0048471 perinuclear region of cytoplasm	64.8801	37.0987	306.044	43.2331	353.438	64.5029	168.628	6.0197	5.2133	8.25759	5.43407	8.46531	6.01129	7.3977	5.55288	8.0402	2.48732	5.60735	**
AHsV10001850	AHsV10001850	ENSG00000109321	NM_001657.3	374	AREG	amphiregulin	GO:0006888 ER to Golgi vesicle-mediated transport,GO:0007173 epidermal growth factor receptor signaling pathway,GO:0007186 G-protein coupled receptor signaling pathway,GO:0007267 cell-cell signaling,GO:0008283 cell proliferation,GO:0008284 positive regulation of cell proliferation,GO:0014009 glial cell proliferation,GO:0018279 protein N-linked glycosylation via asparagine,GO:0031175 neuron projec…	GO:0005125 cytokine activity,GO:0005154 epidermal growth factor receptor binding,GO:0005515 protein binding,GO:0008083 growth factor activity	GO:0000139 Golgi membrane,GO:0005615 extracellular space,GO:0005634 nucleus,GO:0005789 endoplasmic reticulum membrane,GO:0009986 cell surface,GO:0012507 ER to Golgi transport vesicle membrane,GO:0016021 integral component of membrane,GO:0033116 endoplasmic reticulum-Golgi intermediate compartment membrane	22.2986	25.4889	359.844	397.667	1030.05	191.925	922.821	4.47888	4.6718	8.49123	8.63542	10.0085	7.5844	9.84991	6.96387	9.44988	2.48601	5.60225	**
CHsGV10003038	CHsGV10003038	ENSG00000172115	NM_018947.5	54205	CYCS	cytochrome c, somatic	GO:0000302 response to reactive oxygen species,GO:0006122 mitochondrial electron transport, ubiquinol to cytochrome c,GO:0006123 mitochondrial electron transport, cytochrome c to oxygen,GO:0006367 transcription initiation from RNA polymerase II promoter,GO:0006470 protein dephosphorylation,GO:0006915 apoptotic process,GO:0006996 organelle organization,GO:0007005 mitochondrion organization,GO:0008…	GO:0004722 protein serine/threonine phosphatase activity,GO:0005515 protein binding,GO:0020037 heme binding,GO:0045155 electron transporter, transferring electrons from CoQH2-cytochrome c reductase complex and cytochrome c oxidase complex activity,GO:0046872 metal ion binding	GO:0000159 protein phosphatase type 2A complex,GO:0005634 nucleus,GO:0005739 mitochondrion,GO:0005743 mitochondrial inner membrane,GO:0005758 mitochondrial intermembrane space,GO:0005829 cytosol,GO:0070469 respiratory chain			10.4462		3.60978		4.66219	1.71983e-07	1.71983e-07	3.38491	1.71983e-07	1.85191	1.71983e-07	2.22101	1.71983e-07	2.48594	2.48594	5.602	**
H300019527	H300019527	ENSG00000138430	NM_001011708.1	29789	OLA1	Obg-like ATPase 1	GO:0046034 ATP metabolic process	GO:0005515 protein binding,GO:0005524 ATP binding,GO:0005525 GTP binding,GO:0016887 ATPase activity,GO:0043022 ribosome binding,GO:0043023 ribosomal large subunit binding,GO:0046872 metal ion binding	GO:0005730 nucleolus,GO:0005737 cytoplasm,GO:0005813 centrosome,GO:0016020 membrane,GO:0070062 extracellular exosome			14.6123	2.2296	19.1163	5.6928	7.97625	1.71983e-07	1.71983e-07	3.86911	1.15679	4.25673	2.50914	2.99571	1.22198	3.70719	2.48521	5.59916	**
opHsV0400004084	opHsV0400004084	ENSG00000170956	NR_102333.2	1084	CEACAM3	carcinoembryonic antigen related cell adhesion molecule 3	-	-	GO:0016021 integral component of membrane	28.9292	33.3131	530.977	515.682	1804.66	270.008	847.722	4.85446	5.05802	9.05251	9.01034	10.8175	8.07686	9.72745	7.38174	9.86582	2.48408	5.59479	**
H300001728	H300001728	-	-	-	-	-	-	-	-	25.2046	16.7137	240.455	64.7607	316.737	121.377	301.914	4.65562	4.06296	7.90963	6.01705	8.30714	6.92335	8.23799	5.66778	8.15159	2.4838	5.59371	**
H300004750	H300004750	ENSG00000179218	NM_004343.3	811	CALR	calreticulin	GO:0000122 negative regulation of transcription from RNA polymerase II promoter,GO:0002474 antigen processing and presentation of peptide antigen via MHC class I,GO:0002479 antigen processing and presentation of exogenous peptide antigen via MHC class I, TAP-dependent,GO:0002502 peptide antigen assembly with MHC class I protein complex,GO:0006355 regulation of transcription, DNA-templated,GO:0006…	GO:0001849 complement component C1q binding,GO:0001948 glycoprotein binding,GO:0003677 DNA binding,GO:0003729 mRNA binding,GO:0005178 integrin binding,GO:0005506 iron ion binding,GO:0005509 calcium ion binding,GO:0005515 protein binding,GO:0008270 zinc ion binding,GO:0030246 carbohydrate binding,GO:0031625 ubiquitin protein ligase binding,GO:0042277 peptide binding,GO:0042562 hormone binding,GO:0…	GO:0001669 acrosomal vesicle,GO:0005576 extracellular region,GO:0005578 proteinaceous extracellular matrix,GO:0005615 extracellular space,GO:0005622 intracellular,GO:0005634 nucleus,GO:0005737 cytoplasm,GO:0005783 endoplasmic reticulum,GO:0005788 endoplasmic reticulum lumen,GO:0005790 smooth endoplasmic reticulum,GO:0005794 Golgi apparatus,GO:0005829 cytosol,GO:0005844 polysome,GO:0005925 focal a…			10.2835	3.47866	23.0427	3.43104	8.74953	1.71983e-07	1.71983e-07	3.36226	1.79853	4.52624	1.77865	3.12921	1.19239	3.67257	2.48018	5.57966	**
H200017756	H200017756	ENSG00000070785	NM_020365.4	8891	EIF2B3	eukaryotic translation initiation factor 2B subunit gamma	GO:0006412 translation,GO:0006413 translational initiation,GO:0009408 response to heat,GO:0009749 response to glucose,GO:0010467 gene expression,GO:0014003 oligodendrocyte development,GO:0032057 negative regulation of translational initiation in response to stress,GO:0043434 response to peptide hormone,GO:0043547 positive regulation of GTPase activity,GO:0044267 cellular protein metabolic process…	GO:0003743 translation initiation factor activity,GO:0005085 guanyl-nucleotide exchange factor activity,GO:0005515 protein binding,GO:0008135 translation factor activity, RNA binding,GO:0016779 nucleotidyltransferase activity	GO:0005737 cytoplasm,GO:0005829 cytosol,GO:0005851 eukaryotic translation initiation factor 2B complex	5.55785	5.72708	15.8101	1.81264	15.2911		7.43522	2.47453	2.5178	3.98277	0.858092	3.93462	1.71983e-07	2.89438	1.1253	3.60392	2.47863	5.57366	**
H300001490	H300001490	ENSG00000196243	NR_038868.1	439916	LINC00615	long intergenic non-protein coding RNA 615	-	-	-	2.89472		9.72301	4.0739	23.0858	2.07624	6.50948	1.53342	1.71983e-07	3.2814	2.02641	4.52893	1.05397	2.70254	1.02679	3.50429	2.4775	5.56931	**
H200006821	H200006821	ENSG00000136689	NM_001318914.1	3557	IL1RN	interleukin 1 receptor antagonist	GO:0001660 fever generation,GO:0001960 negative regulation of cytokine-mediated signaling pathway,GO:0002437 inflammatory response to antigenic stimulus,GO:0006629 lipid metabolic process,GO:0006953 acute-phase response,GO:0006955 immune response,GO:0019221 cytokine-mediated signaling pathway,GO:0030073 insulin secretion,GO:0034115 negative regulation of heterotypic cell-cell adhesion,GO:0051384 …	GO:0005125 cytokine activity,GO:0005149 interleukin-1 receptor binding,GO:0005150 interleukin-1, Type I receptor binding,GO:0005151 interleukin-1, Type II receptor binding,GO:0005152 interleukin-1 receptor antagonist activity,GO:0005515 protein binding,GO:0045352 interleukin-1 Type I receptor antagonist activity,GO:0045353 interleukin-1 Type II receptor antagonist activity	GO:0005615 extracellular space,GO:0005622 intracellular,GO:0005737 cytoplasm,GO:0005886 plasma membrane,GO:0070062 extracellular exosome	618.44	468.3	3645.36	887.177	3018.71	905.412	5886.27	9.27249	8.87129	11.8318	9.79308	11.5597	9.82243	12.5231	9.4956	11.9716	2.47597	5.56341	**
H300004794	H300004794	ENSG00000167653	NR_033343.1	8000	PSCA	prostate stem cell antigen	-	-	GO:0005886 plasma membrane,GO:0031225 anchored component of membrane,GO:0070062 extracellular exosome			7.06405		4.09022		5.88762	1.71983e-07	1.71983e-07	2.8205	1.71983e-07	2.03218	1.71983e-07	2.55769	1.71983e-07	2.47012	2.47012	5.5409	**
H200006332	H200006332	ENSG00000140403	XM_006720601.1	55466	DNAJA4	DnaJ heat shock protein family (Hsp40) member A4	GO:0009408 response to heat,GO:0042026 protein refolding,GO:0090084 negative regulation of inclusion body assembly	GO:0005515 protein binding,GO:0005524 ATP binding,GO:0031072 heat shock protein binding,GO:0046872 metal ion binding,GO:0051082 unfolded protein binding,GO:0051087 chaperone binding	GO:0005829 cytosol,GO:0016020 membrane	31.4044	26.3608	58.93	6.49552	87.3717	5.33342	30.0939	4.97289	4.72032	5.88093	2.69945	6.44909	2.41506	4.9114	3.27828	5.74714	2.46887	5.53608	**
H300021067	H300021067	ENSG00000166452	NR_045417.1	56672	AKIP1	A-kinase interacting protein 1	GO:0034446 substrate adhesion-dependent cell spreading	GO:0005515 protein binding	GO:0005654 nucleoplasm	9.08367		6.93681		10.2282		2.35249	3.18328	1.71983e-07	2.79427	1.71983e-07	3.35448	1.71983e-07	1.23419	1.71983e-07	2.46098	2.46098	5.50591	**
AHsV10000454	AHsV10000454	ENSG00000166532	XM_011520789.1	57494	RIMKLB	ribosomal modification protein rimK-like family member B	GO:0006464 cellular protein modification process	GO:0005524 ATP binding,GO:0046872 metal ion binding,GO:0072590 N-acetyl-L-aspartate-L-glutamate ligase activity,GO:0072591 citrate-L-glutamate ligase activity	GO:0005737 cytoplasm			3.77217		6.01199		7.29988	1.71983e-07	1.71983e-07	1.9154	1.71983e-07	2.58784	1.71983e-07	2.86787	1.71983e-07	2.45704	2.45704	5.49088	**
H200007001	H200007001	ENSG00000150782	XM_011542806.1	3606	IL18	interleukin 18	GO:0000165 MAPK cascade,GO:0001525 angiogenesis,GO:0006954 inflammatory response,GO:0006955 immune response,GO:0007267 cell-cell signaling,GO:0010628 positive regulation of gene expression,GO:0030101 natural killer cell activation,GO:0030155 regulation of cell adhesion,GO:0030431 sleep,GO:0031663 lipopolysaccharide-mediated signaling pathway,GO:0032725 positive regulation of granulocyte macrophag…	GO:0005125 cytokine activity,GO:0005515 protein binding	GO:0005576 extracellular region,GO:0005615 extracellular space,GO:0005829 cytosol,GO:0070062 extracellular exosome	2.88393		32.0204	14.7214	29.3681	10.8581	28.0336	1.52804	1.71983e-07	5.00092	3.87984	4.87618	3.4407	4.80908	2.44018	4.8954	2.45522	5.48395	**
H300015079	H300015079	ENSG00000163297	NM_001286781.1	118429	ANTXR2	anthrax toxin receptor 2	GO:0022414 reproductive process,GO:1901998 toxin transport	GO:0004872 receptor activity,GO:0005515 protein binding,GO:0046872 metal ion binding	GO:0005576 extracellular region,GO:0005789 endoplasmic reticulum membrane,GO:0005886 plasma membrane,GO:0009897 external side of plasma membrane,GO:0010008 endosome membrane,GO:0016021 integral component of membrane			257.423	225.222	83.1739	359.165	618.502	1.71983e-07	1.71983e-07	8.008	7.8152	6.37806	8.4885	9.27263	5.43457	7.88623	2.45166	5.47046	**
CHsGV10000433	CHsGV10000433	ENSG00000123700	XM_011524779.1	3759	KCNJ2	potassium voltage-gated channel subfamily J member 2	GO:0006813 potassium ion transport,GO:0007268 synaptic transmission,GO:0010107 potassium ion import,GO:0014861 regulation of skeletal muscle contraction via regulation of action potential,GO:0015693 magnesium ion transport,GO:0030007 cellular potassium ion homeostasis,GO:0051289 protein homotetramerization,GO:0055119 relaxation of cardiac muscle,GO:0060075 regulation of resting membrane potential…	GO:0005242 inward rectifier potassium channel activity,GO:0005546 phosphatidylinositol-4,5-bisphosphate binding,GO:0042802 identical protein binding,GO:0086008 voltage-gated potassium channel activity involved in cardiac muscle cell action potential repolarization	GO:0005790 smooth endoplasmic reticulum,GO:0005791 rough endoplasmic reticulum,GO:0005794 Golgi apparatus,GO:0005886 plasma membrane,GO:0005887 integral component of plasma membrane,GO:0008076 voltage-gated potassium channel complex,GO:0014704 intercalated disc,GO:0030315 T-tubule,GO:0031224 intrinsic component of membrane,GO:0043025 neuronal cell body,GO:0043197 dendritic spine			153.785	21.5828	69.6559	29.7789	9.79734	1.71983e-07	1.71983e-07	7.26477	4.43181	6.12217	4.89622	3.29239	3.10934	5.55978	2.45044	5.46581	**
H300009531	H300009531	ENSG00000132423	XM_011535899.1	51805	COQ3	coenzyme Q3 methyltransferase	GO:0006071 glycerol metabolic process,GO:0006744 ubiquinone biosynthetic process,GO:0032259 methylation,GO:0044281 small molecule metabolic process	GO:0004395 hexaprenyldihydroxybenzoate methyltransferase activity,GO:0008171 O-methyltransferase activity,GO:0008425 2-polyprenyl-6-methoxy-1,4-benzoquinone methyltransferase activity,GO:0008689 3-demethylubiquinone-9 3-O-methyltransferase activity,GO:0008757 S-adenosylmethionine-dependent methyltransferase activity	GO:0005739 mitochondrion,GO:0005743 mitochondrial inner membrane,GO:0005759 mitochondrial matrix	7.00424		13.7952	5.39943	6.34701	3.34422	33.3786	2.80823	1.71983e-07	3.7861	2.43281	2.66608	1.74167	5.06085	1.39149	3.83767	2.44618	5.44972	**
H200008093	H200008093	ENSG00000107537	XM_005252469.2	5264	PHYH	phytanoyl-CoA 2-hydroxylase	GO:0001561 fatty acid alpha-oxidation,GO:0006720 isoprenoid metabolic process,GO:0044255 cellular lipid metabolic process,GO:0044281 small molecule metabolic process,GO:0097089 methyl-branched fatty acid metabolic process	GO:0005515 protein binding,GO:0031418 L-ascorbic acid binding,GO:0046872 metal ion binding,GO:0048037 cofactor binding,GO:0048244 phytanoyl-CoA dioxygenase activity	GO:0005739 mitochondrion,GO:0005777 peroxisome,GO:0005782 peroxisomal matrix			6.50879		8.53048	1.88312	5.46167	1.71983e-07	1.71983e-07	2.70239	1.71983e-07	3.09263	0.913128	2.44934	0.304376	2.74812	2.44374	5.44051	**
H200000600	H200000600	ENSG00000120875	XM_011544428.1	1846	DUSP4	dual specificity phosphatase 4	GO:0000165 MAPK cascade,GO:0000188 inactivation of MAPK activity,GO:0001706 endoderm formation,GO:0002224 toll-like receptor signaling pathway,GO:0002755 MyD88-dependent toll-like receptor signaling pathway,GO:0002756 MyD88-independent toll-like receptor signaling pathway,GO:0006470 protein dephosphorylation,GO:0034134 toll-like receptor 2 signaling pathway,GO:0034138 toll-like receptor 3 signali…	GO:0004725 protein tyrosine phosphatase activity,GO:0008330 protein tyrosine/threonine phosphatase activity,GO:0017017 MAP kinase tyrosine/serine/threonine phosphatase activity	GO:0005634 nucleus,GO:0005654 nucleoplasm	20.2383	20.5036	24.2847	3.73217	60.6978	2.34388	19.4843	4.33902	4.35781	4.60197	1.90001	5.92357	1.2289	4.28424	2.49557	4.9366	2.44102	5.43027	**
H200001513	H200001513	ENSG00000006652	XR_927463.1	3475	IFRD1	interferon related developmental regulator 1	GO:0007518 myoblast fate determination,GO:0014706 striated muscle tissue development,GO:0030517 negative regulation of axon extension,GO:0043403 skeletal muscle tissue regeneration,GO:0048671 negative regulation of collateral sprouting	-	GO:0005634 nucleus,GO:0005737 cytoplasm	25.2293	65.6951	1611.48	5360.12	9983.49	1602.24	5603.28	4.65703	6.03771	10.6542	12.3881	13.2853	10.6459	12.4521	9.69055	12.1305	2.43997	5.42631	**
AHsV10002745	AHsV10002745	ENSG00000172578	NM_130446.2	89857	KLHL6	kelch like family member 6	GO:0002467 germinal center formation,GO:0050853 B cell receptor signaling pathway	GO:0005515 protein binding	-			46.6272	10.9353	19.6883	11.214	21.3054	1.71983e-07	1.71983e-07	5.5431	3.45093	4.29926	3.48723	4.41315	2.31272	4.75184	2.43912	5.42311	**
H200003289	H200003289	ENSG00000167528	XM_005268639.2	121274	ZNF641	zinc finger protein 641	GO:0006351 transcription, DNA-templated,GO:0006357 regulation of transcription from RNA polymerase II promoter	GO:0000981 RNA polymerase II transcription factor activity, sequence-specific DNA binding,GO:0003677 DNA binding,GO:0046872 metal ion binding	GO:0005634 nucleus,GO:0005654 nucleoplasm,GO:0005737 cytoplasm	3.09936		118.907	25.5773	35.7678	19.5591	18.597	1.63197	1.71983e-07	6.89369	4.67679	5.16059	4.28977	4.217	2.98885	5.42376	2.43491	5.40729	**
H200001661	H200001661	ENSG00000116691	XM_005263487.2	60672	MIIP	migration and invasion inhibitory protein	GO:0010972 negative regulation of G2/M transition of mitotic cell cycle,GO:0030336 negative regulation of cell migration	GO:0005515 protein binding	-	46.7068	58.7414	485.658	68.5824	504.188	67.577	175.589	5.54556	5.87631	8.9238	6.09977	8.97782	6.07846	7.45605	6.01818	8.45256	2.43438	5.40531	**
H300021009	H300021009	ENSG00000165629	XM_011519490.1	509	ATP5C1	ATP synthase, H+ transporting, mitochondrial F1 complex, gamma polypeptide 1	GO:0006119 oxidative phosphorylation,GO:0006754 ATP biosynthetic process,GO:0022904 respiratory electron transport chain,GO:0042776 mitochondrial ATP synthesis coupled proton transport,GO:0044237 cellular metabolic process,GO:0044281 small molecule metabolic process	GO:0016887 ATPase activity,GO:0022857 transmembrane transporter activity,GO:0044822 poly(A) RNA binding,GO:0046933 proton-transporting ATP synthase activity, rotational mechanism,GO:0046961 proton-transporting ATPase activity, rotational mechanism	GO:0000275 mitochondrial proton-transporting ATP synthase complex, catalytic core F(1),GO:0005739 mitochondrion,GO:0005743 mitochondrial inner membrane,GO:0005753 mitochondrial proton-transporting ATP synthase complex,GO:0005759 mitochondrial matrix,GO:0016020 membrane,GO:0043209 myelin sheath,GO:0070062 extracellular exosome	4.35468		101.18	236.782	347.829	188.689	198.725	2.12257	1.71983e-07	6.66078	7.88742	8.44224	7.55986	7.63463	5.14909	7.57921	2.43012	5.38938	**
opHsV0400003324	opHsV0400003324	ENSG00000188505	NM_001001414.1	342897	NCCRP1	non-specific cytotoxic cell receptor protein 1 homolog (zebrafish)	GO:0008284 positive regulation of cell proliferation	-	GO:0005737 cytoplasm,GO:0070062 extracellular exosome	10.5106	5.21272	15.336	2.29873	10.3413	2.72294	32.1906	3.39378	2.38204	3.93885	1.20083	3.37034	1.44516	5.00857	1.67601	4.10592	2.42991	5.38859	**
H200011813	H200011813	-	-	-	-	-	-	-	-	4.5075	7.28005	109.572	195.797	785.673	40.3988	104.424	2.17233	2.86395	6.77573	7.61321	9.61778	5.33624	6.7063	5.27113	7.69994	2.42881	5.38448	**
H300005105	H300005105	ENSG00000205730	NR_028028.1	162073	ITPRIPL2	inositol 1,4,5-trisphosphate receptor interacting protein-like 2	-	-	GO:0016021 integral component of membrane	7.65919	11.4755	83.4691	8.54827	22.5935	1.71091	13.8665	2.93719	3.52048	6.38317	3.09563	4.49784	0.774766	3.79353	2.46363	4.89151	2.42789	5.38105	**
AHsV10003016	AHsV10003016	ENSG00000090674	NM_020533.2	57192	MCOLN1	mucolipin 1	GO:0006812 cation transport,GO:0006879 cellular iron ion homeostasis,GO:0033572 transferrin transport,GO:0034220 ion transmembrane transport,GO:0035556 intracellular signal transduction,GO:0051209 release of sequestered calcium ion into cytosol,GO:0055085 transmembrane transport,GO:0070588 calcium ion transmembrane transport	GO:0005261 cation channel activity,GO:0072345 NAADP-sensitive calcium-release channel activity	GO:0005737 cytoplasm,GO:0005765 lysosomal membrane,GO:0005886 plasma membrane,GO:0005887 integral component of plasma membrane,GO:0010008 endosome membrane,GO:0016021 integral component of membrane,GO:0031902 late endosome membrane,GO:0043235 receptor complex	4.3519		60.2496	25.5083	60.2077	41.6428	45.4288	2.12165	1.71983e-07	5.91288	4.67289	5.91188	5.38	5.50553	3.35096	5.77676	2.4258	5.37327	**
H300006466	H300006466	ENSG00000163069	NM_000232.4	6443	SGCB	sarcoglycan beta	GO:0007517 muscle organ development,GO:0048747 muscle fiber development,GO:0055013 cardiac muscle cell development,GO:0097084 vascular smooth muscle cell development	-	GO:0005737 cytoplasm,GO:0005856 cytoskeleton,GO:0005887 integral component of plasma membrane,GO:0016010 dystrophin-associated glycoprotein complex,GO:0016012 sarcoglycan complex,GO:0042383 sarcolemma	9.06978	3.13974	13.4219		8.66299		4.18371	3.18107	1.65065	3.74652	1.71983e-07	3.11487	1.71983e-07	2.06478	0.550216	2.97539	2.42517	5.37094	**
H200006303	H200006303	ENSG00000087074	NM_014330.3	23645	PPP1R15A	protein phosphatase 1 regulatory subunit 15A	GO:0001934 positive regulation of protein phosphorylation,GO:0006915 apoptotic process,GO:0006974 cellular response to DNA damage stimulus,GO:0007050 cell cycle arrest,GO:0007179 transforming growth factor beta receptor signaling pathway,GO:0007568 aging,GO:0008285 negative regulation of cell proliferation,GO:0010801 negative regulation of peptidyl-threonine phosphorylation,GO:0010955 negative re…	GO:0005515 protein binding,GO:0008157 protein phosphatase 1 binding,GO:0008599 protein phosphatase type 1 regulator activity,GO:0019901 protein kinase binding,GO:0071862 protein phosphatase type 1 activator activity	GO:0000164 protein phosphatase type 1 complex,GO:0005737 cytoplasm,GO:0005739 mitochondrion,GO:0005741 mitochondrial outer membrane,GO:0005783 endoplasmic reticulum,GO:0005789 endoplasmic reticulum membrane,GO:0005794 Golgi apparatus,GO:0005829 cytosol,GO:0016020 membrane	107.306	115.789	1851.96	819.362	1891.04	346.132	1444.27	6.74559	6.85535	10.8548	9.67836	10.885	8.43518	10.4961	8.32296	10.7453	2.42235	5.36042	**
H300021174	H300021174	-	-	-	-	-	-	-	-	534.98	262.069	158.94	32.2229	1392.68	51.269	300.418	9.06334	8.0338	7.31234	5.01002	10.4436	5.68001	8.23083	6.24128	8.66227	2.42099	5.3554	**
H200015611	H200015611	ENSG00000140497	XM_011521150.1	10066	SCAMP2	secretory carrier membrane protein 2	GO:0006892 post-Golgi vesicle-mediated transport,GO:0015031 protein transport	GO:0005515 protein binding	GO:0005654 nucleoplasm,GO:0005794 Golgi apparatus,GO:0016021 integral component of membrane,GO:0030133 transport vesicle,GO:0032588 trans-Golgi network membrane,GO:0043231 intracellular membrane-bounded organelle,GO:0055038 recycling endosome membrane,GO:0070062 extracellular exosome	3.51421		73.1877	46.8261	72.1173	51.8888	69.535	1.8132	1.71983e-07	6.19353	5.54924	6.17227	5.69735	6.11967	3.74886	6.16182	2.41296	5.32566	**
H200006633	H200006633	ENSG00000131378	NM_015150.1	23180	RFTN1	raftlin, lipid raft linker 1	GO:0001765 membrane raft assembly,GO:0002457 T cell antigen processing and presentation,GO:0032596 protein transport into membrane raft,GO:0032620 interleukin-17 production,GO:0033227 dsRNA transport,GO:0034138 toll-like receptor 3 signaling pathway,GO:0040007 growth,GO:0043330 response to exogenous dsRNA,GO:0050852 T cell receptor signaling pathway,GO:0050853 B cell receptor signaling pathway,GO…	GO:0003725 double-stranded RNA binding	GO:0005737 cytoplasm,GO:0005768 endosome,GO:0005886 plasma membrane,GO:0043234 protein complex,GO:0045121 membrane raft,GO:0070062 extracellular exosome	111.115	41.3252	121.093	14.2205	204.096	19.4497	69.7833	6.79591	5.36895	6.91997	3.8299	7.67311	4.28168	6.12481	4.49351	6.90596	2.41245	5.32379	**
H300005979	H300005979	ENSG00000235001	-	359792	EIF4A1P2	eukaryotic translation initiation factor 4A1 pseudogene 2	-	-	-	5.36988	6.57493	431.065	194.834	337.896	243.945	323.361	2.42489	2.71698	8.75176	7.6061	8.40043	7.93041	8.337	6.0845	8.4964	2.4119	5.32176	**
opHsV0400004005	opHsV0400004005	ENSG00000072694	XM_011509292.1	2213	FCGR2B	Fc fragment of IgG receptor IIb	GO:0006955 immune response,GO:0007165 signal transduction,GO:0016032 viral process,GO:0050776 regulation of immune response	GO:0005515 protein binding,GO:0019864 IgG binding	GO:0005886 plasma membrane,GO:0016021 integral component of membrane	12.5734	14.1462	555.525	378.728	532.164	204.823	559.291	3.6523	3.82234	9.11771	8.56502	9.05573	7.67824	9.12745	6.68853	9.1003	2.41177	5.32125	**
H300020093	H300020093	ENSG00000110934	XM_011538453.1	51411	BIN2	bridging integrator 2	GO:0006911 phagocytosis, engulfment,GO:0060326 cell chemotaxis,GO:0071800 podosome assembly,GO:0097320 membrane tubulation	GO:0005515 protein binding,GO:0005543 phospholipid binding	GO:0001891 phagocytic cup,GO:0002102 podosome,GO:0005938 cell cortex,GO:0030054 cell junction,GO:0042995 cell projection	7.64284	5.04881	852.17	1230.25	1058.15	1032.76	1069.39	2.93411	2.33594	9.735	10.2647	10.0473	10.0123	10.0626	7.53765	9.9483	2.41064	5.31712	**
H200013682	H200013682	ENSG00000100219	NM_001079539.1	7494	XBP1	X-box binding protein 1	GO:0000122 negative regulation of transcription from RNA polymerase II promoter,GO:0001525 angiogenesis,GO:0001889 liver development,GO:0001934 positive regulation of protein phosphorylation,GO:0001935 endothelial cell proliferation,GO:0002639 positive regulation of immunoglobulin production,GO:0006366 transcription from RNA polymerase II promoter,GO:0006511 ubiquitin-dependent protein catabolic …	GO:0000977 RNA polymerase II regulatory region sequence-specific DNA binding,GO:0000981 RNA polymerase II transcription factor activity, sequence-specific DNA binding,GO:0001047 core promoter binding,GO:0001085 RNA polymerase II transcription factor binding,GO:0001158 enhancer sequence-specific DNA binding,GO:0002020 protease binding,GO:0003677 DNA binding,GO:0003700 transcription factor activity…	GO:0005634 nucleus,GO:0005654 nucleoplasm,GO:0005737 cytoplasm,GO:0005783 endoplasmic reticulum,GO:0005789 endoplasmic reticulum membrane,GO:0005829 cytosol,GO:0016021 integral component of membrane,GO:0030176 integral component of endoplasmic reticulum membrane	74.212	82.5898	470.235	216.312	1373.47	137.78	570.741	6.21358	6.36789	8.87724	7.75697	10.4236	7.10623	9.15669	7.07703	9.48585	2.40882	5.31039	**
AHsV10002773	AHsV10002773	ENSG00000115084	NR_104470.1	80255	SLC35F5	solute carrier family 35 member F5	GO:0006810 transport	-	GO:0016021 integral component of membrane	4.76674		27.4692	13.645	70.4401	21.724	22.8942	2.253	1.71983e-07	4.77974	3.7703	6.13832	4.44122	4.51691	2.73717	5.14499	2.40782	5.30672	**
opHsV0400005343	opHsV0400005343	ENSG00000177575	XM_005253529.3	9332	CD163	CD163 molecule	GO:0006898 receptor-mediated endocytosis,GO:0006953 acute-phase response	GO:0005044 scavenger receptor activity,GO:0005515 protein binding	GO:0005576 extracellular region,GO:0005886 plasma membrane,GO:0005887 integral component of plasma membrane,GO:0030666 endocytic vesicle membrane			30.8233	1.85028	2.99257		2.99252	1.71983e-07	1.71983e-07	4.94595	0.887747	1.58138	1.71983e-07	1.58136	0.295916	2.7029	2.40698	5.30364	**
opHsV0400001478	opHsV0400001478	ENSG00000214465	-	646196	SMARCE1P6	SWI/SNF related, matrix associated, actin dependent regulator of chromatin, subfamily e, member 1 pseudogene 6	-	-	-	3.10492		16.7313		3.72074	2.89146	6.92844	1.63456	1.71983e-07	4.06448	1.71983e-07	1.89559	1.5318	2.79253	0.510599	2.91753	2.40693	5.30346	**
H200009239	H200009239	ENSG00000163874	XM_006710925.2	80149	ZC3H12A	zinc finger CCCH-type containing 12A	GO:0000294 nuclear-transcribed mRNA catabolic process, endonucleolytic cleavage-dependent decay,GO:0001525 angiogenesis,GO:0001933 negative regulation of protein phosphorylation,GO:0002230 positive regulation of defense response to virus by host,GO:0006915 apoptotic process,GO:0010468 regulation of gene expression,GO:0010508 positive regulation of autophagy,GO:0010595 positive regulation of endot…	GO:0003677 DNA binding,GO:0003682 chromatin binding,GO:0003723 RNA binding,GO:0003729 mRNA binding,GO:0003730 mRNA 3'-UTR binding,GO:0004521 endoribonuclease activity,GO:0004532 exoribonuclease activity,GO:0004540 ribonuclease activity,GO:0005515 protein binding,GO:0035198 miRNA binding,GO:0035613 RNA stem-loop binding,GO:0035925 mRNA 3'-UTR AU-rich region binding,GO:0043022 ribosome binding,GO:0…	GO:0000932 cytoplasmic mRNA processing body,GO:0005634 nucleus,GO:0005654 nucleoplasm,GO:0005737 cytoplasm,GO:0005791 rough endoplasmic reticulum,GO:0005856 cytoskeleton,GO:0005886 plasma membrane,GO:0042406 extrinsic component of endoplasmic reticulum membrane	14.8902	17.4259	550.681	218.459	530.577	176.193	342.104	3.89629	4.12316	9.10507	7.77122	9.05142	7.46101	8.41829	6.4518	8.85826	2.40646	5.30173	**
[truncated: 2,387 more rows]

## Sheet: t-test
# Notes : Created from Advanced Analysis operation: significance Analysis.
#Experiment: Comparison
#corrected p-value cut-off:1.0
#Selected Test : T Test unpaired
#Entity List: Group_Fold change >= 1.0
#Interpretation: Group
#p-value computation: Asymptotic
#Multiple Testing Correction: No Correction
#
# Technology : Generic.SingleColor.Human_1color
# Owner : gxuser
# Created On : Mon Jun 03 15:27:49 JST 2019
ID	p ( [I] vs [II] )	Regulation	FC (abs)	FC	Log FC	[I](normalized)	[II](normalized)	Name	ensembl_id	RefSeq_id	Enterz_id	symbol	description	GO_biological_process	GO_molecular_function	GO_cellular_component
[truncated: 24,460 more rows]
